# Supplementary material for: Complete functional mapping of infection- and vaccine-elicited antibodies against the fusion peptide of HIV
Source: PLoS Pathog. 2018 Jul 5;14(7):e1007159. doi: 10.1371/journal.ppat.1007159 (PMC6049957; doi:10.1371/journal.ppat.1007159)
Supplement: S2 File — This zipped file contains the entire mutational antigenic profiling analysis. There is an html document of the completed analysis, an executable IPython notebook, and all of the necessary input data to execute the analysis. (GZ) [file ppat.1007159.s016.gz]

Archive with 26 entries (23 files):
- ./._FileS1
- FileS1
- FileS1/._.DS_Store
- FileS1/.DS_Store
- FileS1/._analysis_notebook.html
- FileS1/analysis_notebook.html
- FileS1/._analysis_notebook.ipynb
- FileS1/analysis_notebook.ipynb
- FileS1/._data
- FileS1/data
- FileS1/._README.md
- FileS1/README.md
- FileS1/data/._.DS_Store
- FileS1/data/.DS_Store
- FileS1/data/._.ipynb_checkpoints
- FileS1/data/.ipynb_checkpoints
- FileS1/data/._BG505.W6.C2.T332N_env.fasta
- FileS1/data/BG505.W6.C2.T332N_env.fasta
- FileS1/data/._BG505_FP_Abs_qPCR_master.csv
- FileS1/data/BG505_FP_Abs_qPCR_master.csv
- FileS1/data/._BG505_to_HXB2_numbering.txt
- FileS1/data/BG505_to_HXB2_numbering.txt
- FileS1/data/._BG505pseudovirus_VRC34.01_site_log2IC50foldchange.csv
- FileS1/data/BG505pseudovirus_VRC34.01_site_log2IC50foldchange.csv
- FileS1/data/._sitemask_BG505.txt
- FileS1/data/sitemask_BG505.txt
