# Supplementary material for: Complete functional mapping of infection- and vaccine-elicited antibodies against the fusion peptide of HIV
Source: PLoS Pathog. 2018 Jul 5;14(7):e1007159. doi: 10.1371/journal.ppat.1007159 (PMC6049957; doi:10.1371/journal.ppat.1007159)
Supplement: S2 File — This zipped file contains the entire mutational antigenic profiling analysis. There is an html document of the completed analysis, an executable IPython notebook, and all of the necessary input data to execute the analysis. (GZ) [file ppat.1007159.s016.gz › FileS1/README.md]

# Complete functional mapping of infection- and vaccine-elicited antibodies against the fusion peptide of HIV
### Adam S. Dingens, Priyamvada Acharya, Hugh K. Haddox, Reda Rawi, Kai Xu, Gwo-Yu Chuang, Hui Wei, John R. Mascola, Bridget Carragher, Clint S. Potter, Julie Overbaugh, Peter D. Kwong*, Jesse D. Bloom*

Experiments analyzed here were performed by Adam Dingens in the [Bloom lab](http://research.fhcrc.org/bloom/en.html) and [Overbaugh lab](https://research.fhcrc.org/overbaugh/en.html) in the summer/autumn of 2017. 


Here, we use mutational antigenic profiling to comprehensively map escape from `N123-VRC34.01`, `2712-vFP16.02`, and `2716-vFP20.01` (subsequently named `VRC34`, `FP16-02`, and `FP20-01` in this iPython notebook) using **BG505.T332N** mutant Env virus libraries.The generation and characterization of the BG505 mutant virus libraires is described in detail in [Haddox, Dingens et al. bioRxiv 2017](https://www.biorxiv.org/content/early/2017/12/16/235630).

[Dingens et al. Cell Host & Microbe 2017](http://dx.doi.org/10.1016/j.chom.2017.05.003) details mutational antigenic profiling of PGT151 using BF520 Env mutant virus libraries. 

We use [dms_tools2](https://jbloomlab.github.io/dms_tools2/) to analyze the data.  This notebook does the complete analysis of the mutational antigenic profiling data. It dowloads reads from the [Sequence Read Archive](http://www.ncbi.nlm.nih.gov/sra), processes this  data, and then analyzes the selection in the context of the antibody. 

The barcoded subamplicon Illumina sequencing approach is described in detail [here](https://jbloomlab.github.io/dms_tools2/bcsubamp.html), and the computation of `differential selection` is described [here](https://jbloomlab.github.io/dms_tools2/diffsel.html).


## Organization
The mutational antigenic profiling analysis is performed by the iPython notebook [`analysis_notebook.ipynb`](analysis_notebook.ipynb). 

Subdirectories:

   * `./results/` iss generated by [`analysis_notebook.ipynb`](analysis_notebook.ipynb). It contains the `codoncounts` and `differential selection` data and raw output for all figures.
   
   * `./results/FASTQ_files/` contains the input Illumina deep sequencing data. This file is generated by [`analysis_notebook.ipynb`](analysis_notebook.ipynb), which downloads the sequencing files from the [Sequence Read Archive](http://www.ncbi.nlm.nih.gov/sra).

   * `./data/` contains all input data needed to run [`analysis_notebook.ipynb`](analysis_notebook.ipynb)). Files are described in the iPython notebok when used. 


## Results and Conclusions
All of the results are breifly detailed in the [`analysis_notebook.ipynb`](analysis_notebook.ipynb) notebook; click on this notebook to see the results.
