# Supplementary material for: Complete functional mapping of infection- and vaccine-elicited antibodies against the fusion peptide of HIV
Source: PLoS Pathog. 2018 Jul 5;14(7):e1007159. doi: 10.1371/journal.ppat.1007159 (PMC6049957; doi:10.1371/journal.ppat.1007159)
Supplement: S2 File — This zipped file contains the entire mutational antigenic profiling analysis. There is an html document of the completed analysis, an executable IPython notebook, and all of the necessary input data to execute the analysis. (GZ) [file ppat.1007159.s016.gz › FileS1/data/BG505_to_HXB2_numbering.txt]

original	new
30	31
31	32
32	33
33	34
34	35
35	36
36	37
37	38
38	39
39	40
40	41
41	42
42	43
43	44
44	45
45	46
46	47
47	48
48	49
49	50
50	51
51	52
52	53
53	54
54	55
55	56
56	57
57	58
58	59
59	60
60	61
61	62
62	63
63	64
64	65
65	66
66	67
67	68
68	69
69	70
70	71
71	72
72	73
73	74
74	75
75	76
76	77
77	78
78	79
79	80
80	81
81	82
82	83
83	84
84	85
85	86
86	87
87	88
88	89
89	90
90	91
91	92
92	93
93	94
94	95
95	96
96	97
97	98
98	99
99	100
100	101
101	102
102	103
103	104
104	105
105	106
106	107
107	108
108	109
109	110
110	111
111	112
112	113
113	114
114	115
115	116
116	117
117	118
118	119
119	120
120	121
121	122
122	123
123	124
124	125
125	126
126	127
127	128
128	129
129	130
130	131
131	132
132	133
133	134
134	135
135	136
136	137
137	138
138	139
139	140
140	141
141	142
142	151
143	152
144	153
145	154
146	155
147	156
148	157
149	158
150	159
151	160
152	161
153	162
154	163
155	164
156	165
157	166
158	167
159	168
160	169
161	170
162	171
163	172
164	173
165	174
166	175
167	176
168	177
169	178
170	179
171	180
172	181
173	182
174	183
175	184
176	184a
177	184b
178	184c
179	184d
180	184e
181	184f
182	184g
183	184h
184	185
185	186
186	187
187	188
188	189
189	190
190	191
191	192
192	193
193	194
194	195
195	196
196	197
197	198
198	199
199	200
200	201
201	202
202	203
203	204
204	205
205	206
206	207
207	208
208	209
209	210
210	211
211	212
212	213
213	214
214	215
215	216
216	217
217	218
218	219
219	220
220	221
221	222
222	223
223	224
224	225
225	226
226	227
227	228
228	229
229	230
230	231
231	232
232	233
233	234
234	235
235	236
236	237
237	238
238	239
239	240
240	241
241	242
242	243
243	244
244	245
245	246
246	247
247	248
248	249
249	250
250	251
251	252
252	253
253	254
254	255
255	256
256	257
257	258
258	259
259	260
260	261
261	262
262	263
263	264
264	265
265	266
266	267
267	268
268	269
269	270
270	271
271	272
272	273
273	274
274	275
275	276
276	277
277	278
278	279
279	280
280	281
281	282
282	283
283	284
284	285
285	286
286	287
287	288
288	289
289	290
290	291
291	292
292	293
293	294
294	295
295	296
296	297
297	298
298	299
299	300
300	301
301	302
302	303
303	304
304	305
305	306
306	307
307	308
308	309
309	312
310	313
311	314
312	315
313	316
314	317
315	317a
316	318
317	319
318	320
319	321
320	322
321	323
322	324
323	325
324	326
325	327
326	328
327	329
328	330
329	331
330	332
331	333
332	334
333	335
334	336
335	337
336	338
337	339
338	340
339	341
340	342
341	343
342	344
343	345
344	346
345	347
346	348
347	349
348	350
349	351
350	352
351	353
352	354
353	355
354	356
355	357
356	358
357	359
358	360
359	361
360	362
361	363
362	364
363	365
364	366
365	367
366	368
367	369
368	370
369	371
370	372
371	373
372	374
373	375
374	376
375	377
376	378
377	379
378	380
379	381
380	382
381	383
382	384
383	385
384	386
385	387
386	388
387	389
388	390
389	391
390	392
391	393
392	394
393	395
394	396
395	397
396	398
397	399
398	401
399	402
400	403
401	404
402	405
403	406
404	407
405	408
406	409
407	410
408	411
409	412
410	413
411	414
412	415
413	416
414	417
415	418
416	419
417	420
418	421
419	422
420	423
421	424
422	425
423	426
424	427
425	428
426	429
427	430
428	431
429	432
430	433
431	434
432	435
433	436
434	437
435	438
436	439
437	440
438	441
439	442
440	443
441	444
442	445
443	446
444	447
445	448
446	449
447	450
448	451
449	452
450	453
451	454
452	455
453	456
454	457
455	458
456	459
457	460
458	461
459	462
460	463
461	464
462	465
463	466
464	467
465	468
466	469
467	470
468	471
469	472
470	473
471	474
472	475
473	476
474	477
475	478
476	479
477	480
478	481
479	482
480	483
481	484
482	485
483	486
484	487
485	488
486	489
487	490
488	491
489	492
490	493
491	494
492	495
493	496
494	497
495	498
496	499
497	500
498	501
499	502
500	503
501	504
502	505
503	506
504	507
505	508
506	509
507	510
508	511
509	512
510	513
511	514
512	515
513	516
514	517
515	518
516	519
517	520
518	521
519	522
520	523
521	524
522	525
523	526
524	527
525	528
526	529
527	530
528	531
529	532
530	533
531	534
532	535
533	536
534	537
535	538
536	539
537	540
538	541
539	542
540	543
541	544
542	545
543	546
544	547
545	548
546	549
547	550
548	551
549	552
550	553
551	554
552	555
553	556
554	557
555	558
556	559
557	560
558	561
559	562
560	563
561	564
562	565
563	566
564	567
565	568
566	569
567	570
568	571
569	572
570	573
571	574
572	575
573	576
574	577
575	578
576	579
577	580
578	581
579	582
580	583
581	584
582	585
583	586
584	587
585	588
586	589
587	590
588	591
589	592
590	593
591	594
592	595
593	596
594	597
595	598
596	599
597	600
598	601
599	602
600	603
601	604
602	605
603	606
604	607
605	608
606	609
607	610
608	611
609	612
610	613
611	614
612	615
613	616
614	617
615	618
616	619
617	620
618	621
619	622
620	623
621	624
622	625
623	626
624	627
625	628
626	629
627	630
628	631
629	632
630	633
631	634
632	635
633	636
634	637
635	638
636	639
637	640
638	641
639	642
640	643
641	644
642	645
643	646
644	647
645	648
646	649
647	650
648	651
649	652
650	653
651	654
652	655
653	656
654	657
655	658
656	659
657	660
658	661
659	662
660	663
661	664
662	665
663	666
664	667
665	668
666	669
667	670
668	671
669	672
670	673
671	674
672	675
673	676
674	677
675	678
676	679
677	680
678	681
679	682
680	683
681	684
682	685
683	686
684	687
685	688
686	689
687	690
688	691
689	692
690	693
691	694
692	695
693	696
694	697
695	698
696	699
697	700
698	701
699	702
