# Supplementary material for: Complete functional mapping of infection- and vaccine-elicited antibodies against the fusion peptide of HIV
Source: PLoS Pathog. 2018 Jul 5;14(7):e1007159. doi: 10.1371/journal.ppat.1007159 (PMC6049957; doi:10.1371/journal.ppat.1007159)
Supplement: S2 File — This zipped file contains the entire mutational antigenic profiling analysis. There is an html document of the completed analysis, an executable IPython notebook, and all of the necessary input data to execute the analysis. (GZ) [file ppat.1007159.s016.gz › FileS1/data/BG505pseudovirus_VRC34.01_site_log2IC50foldchange.csv]

site	TZMbl
88	8.588714636
133	0.584962501
137	0.378511623
156	-0.152003093
160	-0.514573173
197	-1.736965594
234	0.263034406
262	-1.736965594
278	0.263034406
295	0
301	-1.736965594
332	-0.736965594
339	0
355	0.584962501
363	-0.736965594
386	-0.152003093
392	-0.514573173
406	-0.736965594
411	-0.321928095
611	-3.321928095
625	0.678071905
637	-1.321928095
512	8.588714636
513	8.588714636
514	8.588714636
515	8.588714636
516	8.588714636
517	2.906890596
518	8.588714636
519	1.321928095
520	-0.152003093
