# Supplementary material for: Complete functional mapping of infection- and vaccine-elicited antibodies against the fusion peptide of HIV
Source: PLoS Pathog. 2018 Jul 5;14(7):e1007159. doi: 10.1371/journal.ppat.1007159 (PMC6049957; doi:10.1371/journal.ppat.1007159)
Supplement: S4 File — The vFP16.02 differential selection values for all measured mutations. (CSV) [file ppat.1007159.s018.csv]

site	wildtype	mutation	mutdiffsel
513	V	P	2.6690948350917836
512	A	L	2.659501344477442
515	I	P	2.42316437237605
515	I	S	2.350135836003651
515	I	M	2.3026750968647587
515	I	T	2.193368803447397
514	G	A	2.192117896580087
516	G	V	2.0807194322322906
514	G	P	2.0632660082127963
513	V	A	2.061722476723854
514	G	V	2.0141116442298586
516	G	L	1.9349199306281109
514	G	E	1.9324054579377963
515	I	Y	1.92242192149532
516	G	P	1.8432979862549033
138	I	R	1.806560848808274
516	G	A	1.790907449049316
512	A	S	1.7564931120635503
514	G	D	1.7280854371588052
515	I	A	1.7008676590551226
43	P	T	1.6760186502835872
121	K	G	1.6715448038426854
513	V	L	1.66693099106815
515	I	L	1.6512114577442176
512	A	W	1.6429841927240305
516	G	I	1.6317709606403332
513	V	I	1.6000216409032686
513	V	G	1.5985310085073812
513	V	T	1.5916296940811219
512	A	Y	1.5911302020756846
514	G	L	1.5598996617555305
85	H	D	1.5597642878751594
335	K	E	1.5538873287374786
515	I	G	1.5488464959830308
512	A	Q	1.548017517307261
512	A	E	1.5453453671465585
52	L	V	1.5432121621821664
512	A	M	1.5276966169572919
514	G	Y	1.5233137037037743
514	G	S	1.5168221873339287
513	V	S	1.5027942544744834
514	G	T	1.5020033448565755
106	T	Y	1.5018405532454389
512	A	G	1.4871663761655856
516	G	S	1.48556199481582
513	V	F	1.4695995844588698
184f	N	E	1.4587187273938362
290	T	I	1.456396671065411
512	A	V	1.4548507908121828
515	I	F	1.4523959463719516
512	A	T	1.445076995396405
305	K	T	1.4404207214369702
122	L	V	1.4378028204309699
85	H	V	1.4183806825256413
410	S	F	1.3996409712702687
193	L	F	1.395050458552889
305	K	Y	1.3770437370744677
513	V	N	1.3643421333246728
241	S	N	1.348832835533314
517	A	S	1.3436355658814851
326	I	Y	1.3400196226860062
124	P	T	1.3390546008013695
659	D	Y	1.335408701762161
512	A	F	1.3340043661772845
411	N	V	1.3281914469502145
516	G	D	1.3053079085286017
408	T	D	1.299333688428302
516	G	F	1.2949581893515347
322	I	N	1.2846741692358599
568	L	P	1.2831311898135378
412	D	M	1.281093453483485
273	R	I	1.2805186846571757
514	G	H	1.2754136341502555
516	G	Q	1.2670058662751744
513	V	M	1.2579151188314868
389	G	V	1.2550757853994554
165	L	P	1.2514194982724651
194	I	N	1.2478542118617206
312	G	S	1.2466171289261885
524	G	E	1.2455146370158199
394	T	M	1.2436112580418328
623	W	C	1.2429762645843176
357	T	Q	1.2425853972011935
516	G	N	1.242033709733861
516	G	E	1.2394692361166246
363	N	S	1.2371201523451936
287	Q	H	1.2331190750046055
249	H	P	1.2328975428007691
409	G	Y	1.2279504610377154
300	N	K	1.2244211156700657
209	S	F	1.2181831935048097
386	N	T	1.2171487003858943
125	L	I	1.2155314203689578
353	F	S	1.207494920287783
85	H	Q	1.206983650317908
343	G	L	1.2053224126085493
357	T	G	1.1965979261949355
189	K	L	1.1951455476938122
334	S	Q	1.1910041518095205
397	S	L	1.1816355251000004
156	N	R	1.179318369107179
348	Q	L	1.1759235780778898
514	G	N	1.1730908627281798
381	E	T	1.171107708270485
360	R	N	1.1676189455831079
169	K	N	1.166995710840113
387	T	S	1.1657538549735307
330	H	E	1.1646758593876543
381	E	S	1.1635122055006146
195	N	G	1.1602732267891602
516	G	T	1.1600412790940346
278	T	M	1.1596493956876823
160	N	L	1.1539153567611797
514	G	F	1.1514204357297646
243	S	I	1.1497784952829313
350	R	S	1.148660419949458
514	G	I	1.1462972915161376
229	K	M	1.1422695273373114
35	W	Y	1.1378879156360662
275	E	Y	1.137009842042686
327	R	T	1.136987161592513
404	G	Q	1.1358003826917777
680	W	R	1.1339289273657154
386	N	H	1.1324190619307903
327	R	Q	1.1271265106530213
512	A	C	1.1155108830241052
220	P	Q	1.1056426693369212
151	R	P	1.1039619204838034
644	G	Q	1.0975156050272359
540	Q	R	1.0947105484495978
242	V	A	1.088381364491584
123	T	Q	1.0874015707650886
514	G	Q	1.0833523095423685
341	T	H	1.0747020187997576
188	N	A	1.0710839120823117
281	A	S	1.0681895333688978
512	A	D	1.0596985230220735
358	I	F	1.0594170573685235
411	N	F	1.0575059313098596
443	I	C	1.0566545830153387
76	P	T	1.0562779087663219
350	R	V	1.0539875937387937
411	N	H	1.05375857010663
513	V	Y	1.0504543462350115
128	T	N	1.0435444245203862
519	F	L	1.0384411538005176
670	W	P	1.037804672337167
117	K	F	1.0370199244511187
35	W	L	1.0367951045895452
401	S	M	1.0365609618680502
381	E	D	1.036293566742505
40	Y	I	1.0350465482038578
191	Y	H	1.0340661992318307
356	N	I	1.0323219526336258
160	N	D	1.0288609048248547
196	C	I	1.0279580645129014
588	R	G	1.0267533272299314
179	L	I	1.0145786345383283
627	T	A	1.0106266511026156
513	V	W	1.0049986668133517
502	K	I	1.0020964025793868
71	T	Y	1.001240242445815
365	S	R	0.9998850462102225
332	N	Q	0.9998839140914071
171	K	A	0.9982108899754388
346	V	T	0.99807856986711
211	E	L	0.9911034023038924
253	P	Q	0.9885846388434887
369	L	P	0.9884588320625933
184a	N	Y	0.9865498424138825
324	G	E	0.9847791632189977
469	R	G	0.9829788637208661
299	P	G	0.9822405044999344
422	Q	A	0.9821467488017199
390	L	P	0.9821436228155646
685	F	Y	0.9808635679565706
378	C	G	0.9797940878547629
126	C	R	0.9787680957504132
650	Q	F	0.9784663364229269
135	T	S	0.9739972394013238
516	G	Y	0.9685083613626042
136	N	L	0.9665111606739041
34	L	H	0.965334654038503
164	E	S	0.9630692373153895
379	G	E	0.960685981285337
129	L	F	0.9596271375290978
323	I	N	0.9589550672704988
545	L	I	0.9544581162468874
173	Y	I	0.9538758501338661
375	S	T	0.9485901816102393
394	T	I	0.9464392364722671
514	G	R	0.946111554664622
124	P	A	0.9459844942049422
386	N	I	0.9447175939705854
211	E	V	0.9425117980114618
100	M	F	0.9418765241176581
297	T	N	0.9412767562814498
324	G	K	0.9393300284776209
367	G	V	0.9372656900261293
401	S	D	0.9362580577146745
255	V	E	0.9356956117536043
222	G	V	0.9341919191472308
236	T	N	0.9324938642917628
321	D	V	0.9314131703818107
344	K	H	0.9301032463717125
92	E	H	0.9297829949510177
171	K	H	0.9232846074232813
393	S	E	0.92146719766726
123	T	Y	0.9202796710021626
103	Q	L	0.9144554375132016
516	G	M	0.9143341928789421
516	G	H	0.9121767045841825
344	K	F	0.9115412596666045
651	N	I	0.9099032805048715
407	S	K	0.9073848875126893
246	Q	S	0.9041645427455764
115	S	T	0.9037362692666071
344	K	Q	0.9035819306366277
184f	N	P	0.9027808389950684
524	G	V	0.9018855857364634
422	Q	K	0.8995920718217765
132	T	D	0.8994841764001617
343	G	A	0.8982421552097885
134	V	I	0.8976906749522959
346	V	Y	0.897200321053553
91	E	V	0.8941253833442006
204	A	H	0.8927318715182866
117	K	M	0.892723751289657
282	K	L	0.8927047975213733
403	Q	G	0.8920175623838087
313	P	T	0.8909069629134667
137	N	Q	0.8908755295811723
695	L	F	0.8907291400160406
155	K	W	0.8864405327108451
413	S	H	0.885408873142263
238	P	K	0.8838585760528674
152	G	V	0.8833000939352835
124	P	H	0.883291042219493
343	G	C	0.8820962095554629
295	N	G	0.8814628685899596
211	E	D	0.8813691303602769
316	A	G	0.8790584999346763
605	T	D	0.8774852217376988
108	I	V	0.8772113096686761
616	N	Y	0.8769778585872241
347	K	S	0.8767976643506792
243	S	D	0.8763299280796619
433	A	N	0.8755500572825216
537	L	V	0.8738960082028174
380	G	P	0.8722756200935563
341	T	L	0.8716356650336202
517	A	N	0.8697589226597844
495	G	Q	0.8696308926475941
600	G	P	0.8694359431893028
276	N	W	0.8686626329176705
271	M	S	0.8683653119140282
652	Q	D	0.8681944599874712
252	K	Q	0.8652508955929208
160	N	A	0.8650628810541646
485	K	M	0.8639581238659908
299	P	L	0.8630210938425648
268	E	C	0.8615918531122936
151	R	W	0.8615489753621192
455	T	K	0.8608388292325974
604	C	R	0.8602568201803522
136	N	S	0.8597096951037158
355	N	F	0.8594756401514583
676	S	P	0.8578954765652745
142	M	Y	0.8533371564099804
387	T	V	0.8528273496622993
244	T	V	0.8526648731602197
323	I	F	0.8508468860293401
248	T	A	0.8480639586756845
652	Q	C	0.8477392501631622
191	Y	A	0.8469657171723249
642	I	K	0.8463939516287753
232	K	M	0.8458204986161348
296	C	N	0.8452124030185686
221	A	C	0.8441256143485552
442	V	L	0.8433845091655374
130	Q	Y	0.8417692718514721
179	L	T	0.8406547892795837
308	R	Q	0.8403501677595266
180	D	Y	0.839136968379686
335	K	W	0.8390970691522784
284	I	W	0.8390216023649213
264	S	M	0.8389769550282545
276	N	Q	0.8382926271752686
398	N	T	0.8382260515961137
176	F	N	0.8363658027461978
209	S	H	0.834082882110093
440	Q	W	0.8304289950668551
294	I	S	0.8291074515380549
273	R	A	0.8278209953783839
232	K	R	0.8269713811380511
172	V	F	0.8268694495446289
246	Q	N	0.8268659341467361
694	G	A	0.825521961306094
351	K	I	0.8252435699080565
153	E	N	0.8248409393886603
277	I	M	0.8244201414405384
137	N	I	0.8221341448079885
379	G	L	0.8216911702201746
407	S	T	0.8210291082861694
628	W	C	0.8209129501634022
412	D	K	0.8208696302621147
343	G	N	0.8208677280013936
406	N	W	0.820089659171713
474	D	S	0.817964517404519
151	R	V	0.8169621722857893
483	L	I	0.8163073626500615
184a	N	I	0.8157659579991374
203	Q	K	0.8137588528139474
607	N	R	0.8131516129350826
358	I	D	0.8130882156781029
241	S	T	0.8128489501178109
233	F	Y	0.8128263558492814
218	C	A	0.8121590958494063
184	I	R	0.8113623504672499
239	C	Y	0.8100972875264414
194	I	C	0.8099900949826545
332	N	S	0.8099222626350333
375	S	C	0.8088938909871028
618	N	S	0.8082875498935236
362	A	Q	0.8077404706482745
208	V	C	0.8065056838774531
436	A	S	0.8064789456125775
198	T	N	0.8062818978160847
379	G	F	0.8053375663683245
441	G	T	0.8052059127965481
184b	E	S	0.8049240528968775
82	Q	H	0.8021542459435332
142	M	K	0.8019351802548815
172	V	A	0.7980672509829564
253	P	W	0.7974649483822484
514	G	M	0.7966240154565687
352	H	V	0.7965905530849418
151	R	S	0.7961744731060607
48	A	M	0.7961214924132421
127	V	G	0.7960875151493498
556	L	P	0.7959946726651383
137	N	K	0.7956858947112058
415	T	V	0.7933245529723435
479	W	R	0.7931269283561718
524	G	Q	0.7928591649054154
314	G	H	0.7928092183149226
375	S	Y	0.7927334810458674
55	A	K	0.7922860417171457
301	N	G	0.7918504251379735
267	E	R	0.7913555770493331
84	I	D	0.7884044006641191
514	G	C	0.7877192695263006
678	W	R	0.7857318626695466
209	S	A	0.7850672173969675
326	I	G	0.7850278435539719
413	S	C	0.781507830879866
50	T	H	0.780482410053482
666	W	A	0.778991124675546
428	Q	R	0.7788072226489445
134	V	D	0.7786837042654822
693	I	M	0.7786188900620192
172	V	D	0.7784269273866058
561	A	D	0.775483480403156
494	L	T	0.7752547661130971
437	P	N	0.7747521878384931
537	L	P	0.7744994579558717
386	N	E	0.7744183354099007
140	D	I	0.7743814105701802
432	Q	W	0.7741671904211049
117	K	E	0.7737816287916099
31	A	V	0.7736665019225315
212	P	H	0.7724931166265139
660	L	R	0.7721761926258821
198	T	E	0.7721417746465391
214	P	Y	0.7707273775721168
383	F	Y	0.7688581820317942
600	G	N	0.7687903871450694
402	V	I	0.7687807579423
508	R	F	0.7685194304553292
234	N	G	0.7681376681218895
62	E	G	0.7675549912195969
335	K	T	0.7675126592947106
201	I	G	0.7665061038877006
419	R	L	0.7657935825691329
141	D	K	0.7637074672996338
106	T	G	0.7635278322899555
405	S	V	0.7632845073641328
162	T	Y	0.7632774809305265
199	S	A	0.7626251566623239
568	L	G	0.7623018521652316
204	A	L	0.7618262578387565
184e	G	L	0.761206854186516
214	P	Q	0.7589834131677862
517	A	G	0.7585391433289638
695	L	K	0.7583579354992432
63	T	Y	0.7580395607175286
369	L	R	0.7578005477820895
398	N	D	0.7561300404437705
351	K	M	0.7560190522100253
171	K	S	0.7558749298927367
423	I	Y	0.7557559912822549
355	N	Y	0.7556970452479921
238	P	M	0.7552864728185296
249	H	M	0.7552575613723165
223	F	P	0.7552018169428486
194	I	T	0.7546400874050507
279	N	R	0.7539023849313506
621	E	Q	0.7538597745542809
390	L	Q	0.7528545059192752
470	P	N	0.7517625659769848
70	A	M	0.7511544098356857
467	T	C	0.750707894354017
357	T	R	0.7504621229589832
334	S	V	0.7500598780260426
186	N	Y	0.750024683813108
186	N	V	0.7498423853660253
650	Q	A	0.748596513707324
253	P	H	0.7484568346909157
356	N	Y	0.7473378785018334
106	T	R	0.7471798387692263
153	E	K	0.7471335003319082
381	E	A	0.7459598632369547
336	A	S	0.7457594808056262
230	D	P	0.7455678967330637
355	N	H	0.7454430885587167
209	S	C	0.7448672712345538
93	F	V	0.7445305988937163
184h	S	D	0.7442054365407238
674	D	V	0.7439551999506278
296	C	S	0.743932444860396
640	Q	K	0.7435952450701746
194	I	M	0.7434372268171999
396	I	Y	0.7432403231521796
353	F	H	0.742969027785009
103	Q	W	0.74289177758715
349	L	Q	0.7428044148854323
115	S	D	0.7427995578568234
354	G	V	0.7423697558049558
660	L	F	0.741198340580109
638	Y	F	0.7389509844306454
493	P	Q	0.7366351117514565
492	E	Q	0.7364700821961503
425	N	L	0.7358310258166787
340	E	P	0.7349046594547752
92	E	A	0.7344759226178788
163	T	K	0.7340293283591621
271	M	G	0.7328100126007097
184e	G	Y	0.732728905539079
313	P	K	0.7324509448496117
160	N	V	0.7323639153476695
285	L	Q	0.7314869253001564
565	L	P	0.730931894048335
302	N	R	0.7307596343319271
635	I	N	0.7295644837649915
184e	G	H	0.7285608616645466
269	E	I	0.727936496550232
691	G	A	0.726659141586041
264	S	I	0.7264561393553479
374	H	D	0.7263109250113978
270	V	T	0.7258538709663824
503	R	G	0.7246081747660159
92	E	S	0.72307241771907
320	G	S	0.7229227061938142
429	R	D	0.722354821800637
539	V	A	0.720286347811181
323	I	Q	0.7197873590489826
199	S	L	0.7194404307108933
668	S	C	0.7188539129976724
517	A	H	0.7187240052701196
620	S	C	0.7181532135740115
72	H	G	0.717102276165926
177	Y	P	0.7168882679974358
354	G	Q	0.7154929697667303
313	P	N	0.7151335540285694
253	P	G	0.7122991777834722
211	E	G	0.7122528287998124
229	K	C	0.71223620832784
383	F	W	0.7113287240542353
99	N	T	0.7093876476913407
383	F	I	0.7089083628751085
433	A	T	0.7085604055059187
241	S	V	0.7082504485374335
282	K	V	0.708061797354337
253	P	N	0.7079258924509666
443	I	K	0.7065781978803225
67	N	Y	0.7061989377176667
252	K	A	0.7061290226897277
405	S	F	0.706035627919193
272	I	K	0.705026328154528
219	A	D	0.7044061861368688
609	P	D	0.7031168336766662
345	V	L	0.7014819328990182
184b	E	Y	0.7010433881365562
330	H	V	0.7002032943297372
275	E	I	0.7001750566715801
384	Y	M	0.699964755085451
70	A	N	0.699801793574241
271	M	L	0.6988094971298594
546	S	V	0.6987677820956234
243	S	C	0.6986605020435215
684	I	E	0.6983556211819089
354	G	H	0.6964891393727238
693	I	E	0.6962599843621807
518	V	A	0.6956604704602078
424	I	R	0.6954159323192778
258	Q	A	0.6950701125996273
276	N	T	0.6949954898872882
280	N	G	0.6945636505221184
667	A	E	0.6945457364515264
682	I	M	0.6939232325497293
184f	N	A	0.693917982964745
168	K	N	0.6934592807284627
37	T	N	0.6929273781609873
513	V	H	0.6921030893771194
269	E	T	0.6915850213138237
515	I	H	0.6912601805474571
291	P	L	0.6910167739033145
407	S	M	0.6905829026817348
314	G	D	0.6895837795812093
115	S	E	0.6893419558985674
228	C	D	0.6893064985748489
388	S	C	0.6875900199144162
187	S	D	0.6869719158179443
666	W	C	0.6867856144099029
46	K	I	0.6862804337878983
588	R	V	0.6857086201731712
535	M	W	0.6853319079310803
69	W	G	0.6845482959609909
507	G	N	0.6841291337596028
334	S	E	0.6839363068348373
236	T	A	0.6839237360843199
405	S	A	0.6838093273947217
133	N	R	0.6838024419399786
577	Q	K	0.6830440385451686
232	K	H	0.6827036811482892
249	H	N	0.682108443020083
246	Q	V	0.6820890182888836
354	G	P	0.6820712847777919
377	N	T	0.6820061302642366
325	D	A	0.6796967711862474
344	K	N	0.6772661061284106
82	Q	G	0.6763167949975128
551	Q	F	0.6751618814320725
139	T	S	0.6740303751588146
74	C	R	0.6738743047047311
305	K	N	0.6734360365349126
629	L	M	0.6733852770432289
340	E	A	0.673195456290175
241	S	D	0.6725681548450071
152	G	E	0.6718074166642752
373	T	D	0.6715284326184926
346	V	N	0.6709367261383423
314	G	S	0.6702666984031355
261	L	S	0.6701549321403726
517	A	T	0.6701328566598085
581	L	M	0.6697351526185589
658	Q	K	0.6687849907922372
488	V	G	0.6677778752032922
83	E	A	0.6677667182855652
109	I	C	0.6675166564627278
641	I	Q	0.6674857651758954
47	D	L	0.6670483826843112
305	K	F	0.6667002196162324
306	S	K	0.6662934866980121
133	N	K	0.6662176061129119
320	G	P	0.6658361144876553
656	N	K	0.6658087700581183
114	Q	N	0.6655858560925382
34	L	G	0.6654355612299292
550	Q	K	0.6653465558270997
590	Q	H	0.6652604966989291
347	K	E	0.6650170354287268
647	E	F	0.6642913898785734
43	P	S	0.6640239317089422
489	V	E	0.6638723150799771
120	V	C	0.6631879303895534
441	G	D	0.6618580956730996
398	N	A	0.6616684721681176
659	D	Q	0.6615170317231484
668	S	E	0.6613767150800278
298	R	P	0.6607445709501892
265	L	C	0.6607427199568949
312	G	L	0.6605816298614252
105	H	I	0.6582182488718794
441	G	A	0.6578628632920102
317a	Y	F	0.6572450522213337
362	A	D	0.6572257728345804
343	G	F	0.6563131282940914
184c	N	I	0.6557216769302181
93	F	Y	0.6544027135542905
236	T	R	0.6540101777115734
226	L	P	0.6537727008004908
129	L	I	0.6534731060249479
46	K	T	0.6533086892251645
481	S	Q	0.6529173666419902
388	S	R	0.652420806880521
438	P	R	0.6522370049099033
417	P	V	0.6519882930282674
578	A	E	0.6519562028941579
125	L	H	0.6514901529827205
237	G	W	0.6510474909231038
392	N	G	0.6505430364466713
491	I	Y	0.6497977724234538
449	I	N	0.6496873286808418
186	N	S	0.6491422360804804
396	I	D	0.6489294924782281
173	Y	V	0.6481489814902277
478	N	I	0.6479744054974046
206	P	Q	0.647351745454871
274	S	T	0.6467494282885146
222	G	D	0.6466442199957115
178	R	D	0.6458918696722531
138	I	Y	0.6457497194342317
441	G	C	0.645103540028128
350	R	I	0.6450621674317731
231	K	Y	0.6445677082280998
404	G	H	0.6438411583228202
240	P	K	0.6434734289599904
531	G	S	0.6430998303389246
184a	N	M	0.6427588152480375
612	S	F	0.6426671872624119
121	K	H	0.6423372826970046
332	N	D	0.6410785189982111
674	D	T	0.640542041161801
356	N	R	0.6402086482676055
80	N	W	0.6398845809778649
393	S	N	0.6398305004951085
67	N	A	0.6377243101212313
182	V	L	0.6374125144894779
554	N	H	0.635526306795041
37	T	R	0.6351344629939624
373	T	N	0.6339810223180296
72	H	V	0.6332375203783535
327	R	C	0.6326700020595575
396	I	V	0.6319573921152681
493	P	C	0.6319495728733087
183	Q	T	0.6318519321856961
35	W	S	0.6316999492372019
100	M	G	0.6316732365340874
247	C	T	0.6316323218544825
349	L	Y	0.6316082042172081
126	C	M	0.6315913872770416
437	P	R	0.6315725533072727
443	I	W	0.6315282764632737
291	P	I	0.6314621128535758
613	S	T	0.6314258899298828
358	I	N	0.6313621191339103
495	G	R	0.6313152534127447
105	H	E	0.6312176572704875
79	P	K	0.6312059736514501
252	K	D	0.6311203308470303
274	S	H	0.6308017541171673
246	Q	T	0.6305830412031979
363	N	M	0.6301036719705417
303	T	V	0.6294161278098422
585	R	K	0.629196271014897
506	V	I	0.6289670194577546
175	L	H	0.6288530992849977
530	M	I	0.6285516386677575
240	P	N	0.6273912401298806
319	T	R	0.6273052417485645
388	S	I	0.6272969590012453
83	E	P	0.6271854468080366
678	W	C	0.6268917288870948
469	R	L	0.6259911764862912
184f	N	F	0.6255767252812428
46	K	S	0.6246361617488266
333	V	L	0.6243727175747574
247	C	I	0.6237929778550066
700	A	R	0.623775266935257
476	R	C	0.6236807189055259
189	K	E	0.6232307335523052
474	D	H	0.6221856707292792
322	I	W	0.6220919404051876
214	P	L	0.6209649901471213
217	Y	C	0.6208709364803626
215	I	K	0.62065098583817
128	T	A	0.6204978228163858
322	I	M	0.6199818213880777
330	H	D	0.6198345753108191
409	G	Q	0.618815195477198
288	F	S	0.6181678120514
280	N	C	0.6174120047194636
201	I	A	0.6174035853029256
444	R	A	0.6171467546963383
293	Q	P	0.6167864639187565
139	T	I	0.6159140595437402
92	E	W	0.6157384507416022
225	I	A	0.6156485758107128
355	N	L	0.6156259353364157
256	S	I	0.6154758759036245
327	R	S	0.6152372027292432
540	Q	H	0.6151917586372239
184d	Q	P	0.6143416194217473
361	F	Y	0.6138084225489557
270	V	M	0.6134216711817498
345	V	I	0.6131994905196858
37	T	K	0.6130058164105573
61	Y	S	0.6128152435589362
352	H	Q	0.6127778541221162
464	T	S	0.6125106229167546
477	D	S	0.6119773682784141
71	T	L	0.6116723620786805
526	A	G	0.6116299407600034
197	N	Y	0.6110982330292498
40	Y	R	0.6110480949263828
436	A	R	0.6109910919351255
327	R	K	0.6101191058419756
540	Q	L	0.6100408696353965
201	I	T	0.6092671005163555
230	D	Y	0.6088041656235287
130	Q	M	0.6085979170259279
140	D	S	0.6082082536856888
280	N	D	0.6077744014647709
245	V	E	0.6074483925603148
698	V	W	0.6073628841647093
276	N	E	0.606972368004707
435	Y	A	0.606316847757607
304	R	S	0.6060892870814742
488	V	L	0.6056186686267682
190	E	T	0.6048133495682071
579	R	G	0.6041743569054738
502	K	F	0.6041073499352333
312	G	F	0.6040867585681707
643	Y	H	0.603759416242637
300	N	V	0.6037259187407299
140	D	A	0.6035961684896295
323	I	D	0.6028236621295371
103	Q	Y	0.6027652296810192
237	G	Q	0.6027019504577482
385	C	Y	0.6025671903481609
375	S	F	0.602455413080917
277	I	K	0.6019410337708462
177	Y	G	0.6013046940035028
626	M	H	0.601231800165813
116	L	S	0.6004710735515052
406	N	Y	0.600447625676519
656	N	E	0.600299436802838
465	T	M	0.6001200018645433
184h	S	G	0.5996719209499954
546	S	R	0.5995956310052823
125	L	P	0.5995227458555148
461	T	V	0.599440213515455
615	S	R	0.5987659794450875
421	K	S	0.5977671843212868
683	K	A	0.5976842209183338
257	T	I	0.5974710921887727
463	S	N	0.5970916976835428
421	K	M	0.5966950949962047
337	T	K	0.5949017604258877
681	Y	S	0.5947132007590858
157	C	T	0.5945636688329845
163	T	V	0.5945358909578333
281	A	L	0.5931623043074264
633	K	F	0.592069472622623
268	E	G	0.5916784025081663
76	P	M	0.5915497505813315
676	S	T	0.5913522837452744
435	Y	R	0.5912862282396383
37	T	C	0.5911822478815009
142	M	F	0.5908566124907577
34	L	N	0.5900887170248088
383	F	E	0.5893327489146238
467	T	Y	0.5888790650389537
447	S	P	0.5884172888552166
275	E	G	0.5882943641529952
570	V	G	0.5878701368977
405	S	K	0.5861176981289654
99	N	F	0.5856395041901012
553	S	I	0.5852470286922545
343	G	D	0.5851970256195086
420	I	V	0.5849750575102072
595	I	K	0.5849104257799512
161	M	S	0.584218710016771
409	G	V	0.5840159942588808
351	K	V	0.5835306030514463
130	Q	I	0.5831483479293345
237	G	E	0.5829024928290812
155	K	Q	0.5823469268264281
184b	E	N	0.5817055038198644
241	S	M	0.5816809328674818
408	T	Q	0.5809519805513739
44	V	Y	0.580884284726253
345	V	E	0.58077591101827
233	F	N	0.5806117488886707
100	M	K	0.5802934272633746
248	T	S	0.5783942458037957
344	K	R	0.578153928782231
141	D	V	0.5775841914394343
295	N	M	0.5774310533778672
177	Y	S	0.5774237992447252
329	A	W	0.5764292616848595
697	I	A	0.5759972915115292
675	I	H	0.5759856206680902
568	L	S	0.5752446372082525
205	C	A	0.5752269927783701
172	V	T	0.5746977250394413
333	V	M	0.5745959535860881
71	T	E	0.5741110348870045
586	Y	V	0.5730671560093219
303	T	G	0.5728393988977347
301	N	Y	0.5727624699437848
358	I	P	0.5722829613766343
121	K	L	0.5719420223899752
185	N	F	0.5715438096328218
644	G	D	0.5714173052484445
483	L	F	0.5708215566473702
337	T	I	0.5705472086612727
419	R	A	0.5704798833243655
606	T	N	0.5704591384095778
683	K	E	0.5700502012554476
307	I	F	0.5699081848421285
304	R	W	0.5690840715352014
266	A	K	0.5690830562905572
270	V	G	0.5690157092035872
248	T	F	0.5689858175176861
299	P	K	0.5689588113739112
292	V	T	0.5688903188386781
259	L	R	0.5688587795171186
355	N	I	0.5687640987337881
211	E	N	0.5687440456187216
295	N	P	0.5683493245955175
399	T	A	0.5673872149989032
224	A	D	0.5668238233052878
75	V	Y	0.5658832951468806
698	V	L	0.5654861011426496
441	G	H	0.5647728036664336
569	T	A	0.5647351701397907
162	T	G	0.5645910747748698
72	H	D	0.564567406377936
104	M	A	0.5642609534528893
156	N	K	0.5638932433924653
512	A	N	0.5638783092419183
491	I	G	0.5637290076143638
417	P	Q	0.5636875693658174
313	P	L	0.5630651354715277
665	K	Q	0.5622513887790065
507	G	P	0.5609408887847736
117	K	D	0.5608871331603165
231	K	N	0.5604005716532945
541	A	L	0.5603347337720347
112	W	G	0.5600252758785575
539	V	G	0.5599017614220358
136	N	I	0.5583795068258292
267	E	H	0.5583543490072832
284	I	M	0.5583058002962114
171	K	F	0.5582272247547001
378	C	V	0.5579579078084234
361	F	P	0.5576154657397815
477	D	G	0.5573244051879629
601	K	I	0.5563572894509209
663	L	W	0.5560537118157857
82	Q	D	0.5559972669745173
325	D	G	0.5550350152951242
72	H	I	0.5549632993554797
642	I	L	0.5540986870207312
269	E	H	0.5540659699912908
49	E	G	0.5538470898289971
413	S	Y	0.5518882511293821
442	V	Y	0.5515248409859714
184e	G	P	0.551126203752365
628	W	P	0.5510733736780926
267	E	D	0.5508646084968781
566	L	S	0.550395426255351
553	S	N	0.5502431247120931
323	I	E	0.5499602997720394
399	T	E	0.549937946690606
437	P	D	0.5498173587347585
437	P	E	0.5498173587347585
169	K	Y	0.549159518946169
684	I	G	0.5490884046584199
476	R	W	0.5488356942077313
511	R	F	0.548093774448207
373	T	G	0.5475913877362437
86	L	V	0.5467688331948479
323	I	M	0.5466049644968716
96	W	S	0.5460013844044185
77	T	G	0.5458680566232728
256	S	V	0.545570274702759
263	G	M	0.5451312074775411
589	D	Y	0.5449737905385322
408	T	V	0.5446606944566348
56	S	G	0.5444773476542379
184c	N	T	0.5437954366893359
306	S	Q	0.5437222337925616
671	N	T	0.5433440050637628
217	Y	R	0.5428246319073371
616	N	T	0.5426581909922303
699	F	V	0.542144597085052
516	G	K	0.5420218184340517
593	L	P	0.5418980421510462
472	G	E	0.5418823708898408
230	D	T	0.5417834886035158
196	C	H	0.5417599612440057
689	V	A	0.5413625225967803
191	Y	N	0.5407504025646888
589	D	E	0.5406065647930447
189	K	W	0.5395007276739789
190	E	G	0.5393931697290864
303	T	Q	0.5389162431744001
262	N	S	0.5388122181035159
132	T	V	0.538742042789947
152	G	I	0.5382103832219454
281	A	V	0.5381426306434981
283	N	R	0.5378427411422213
492	E	K	0.5373726255251542
422	Q	R	0.5369760835918267
557	R	N	0.5362491616073031
172	V	G	0.5351831193686146
550	Q	A	0.5350917391184342
214	P	I	0.5348518056696322
553	S	C	0.5347712825359232
297	T	L	0.5346508865538644
229	K	V	0.5346461205198906
601	K	C	0.5346158928726957
355	N	A	0.5343386546255615
668	S	Q	0.5342752903837444
268	E	S	0.534266644061014
469	R	Q	0.5341181310311158
231	K	G	0.5337054531521365
594	G	D	0.5322698970629143
324	G	L	0.5321382993251204
306	S	G	0.5320656336587837
565	L	Y	0.5305193627015437
232	K	Q	0.5303158061645274
50	T	N	0.5289721702908535
354	G	E	0.5285185483855256
559	I	F	0.5284387644346565
406	N	P	0.5280172508223404
187	S	C	0.527596147069341
588	R	M	0.5275354684772997
297	T	D	0.5268181688871374
180	D	H	0.5264811965601235
137	N	P	0.5262905242175555
508	R	H	0.5258060168702086
212	P	C	0.5257480969231496
653	Q	D	0.5254532050955162
362	A	M	0.5252089249931716
680	W	E	0.5249163768373892
103	Q	N	0.5244520706529675
33	N	W	0.5242359920918506
436	A	M	0.5241527085627974
571	W	L	0.5236507969570823
227	K	T	0.5233870307019649
676	S	R	0.5232382845361765
565	L	S	0.5232011525237963
184	I	V	0.52258603819208
459	G	R	0.5225588214076197
695	L	R	0.5224794257603075
454	L	S	0.5220028037874217
300	N	P	0.5214951878231255
377	N	L	0.5214894587024672
450	T	K	0.5214377460992898
424	I	Q	0.5208351484305971
154	L	V	0.5207532474039602
158	S	F	0.5204568290721947
353	F	Y	0.5198672546144939
347	K	Q	0.5197685904513369
99	N	Q	0.5191799458379304
351	K	G	0.5181537975915989
32	E	F	0.5180362822658653
612	S	D	0.5177151068326705
273	R	F	0.5175115110416336
51	T	A	0.5175087995043954
662	A	Q	0.5172311716296438
303	T	L	0.5172284216327738
189	K	D	0.5166874481203461
567	K	I	0.516403064924957
102	E	H	0.5160559545899804
47	D	Q	0.5159341475394181
225	I	F	0.515846592356321
235	G	E	0.5158268190852534
441	G	Q	0.5156525115845569
639	T	K	0.5155363153656628
184f	N	Y	0.5153502889093768
380	G	H	0.515068259334213
280	N	S	0.5147694274107064
250	G	P	0.5146976460041071
489	V	A	0.5141750534509953
110	S	H	0.513361337209634
258	Q	R	0.5132608930586424
369	L	Q	0.5129422415542448
110	S	Q	0.5123362591125606
162	T	K	0.5122166045142065
184c	N	Q	0.5120874515028506
281	A	Q	0.5113745880350365
268	E	F	0.5110299464673324
232	K	I	0.5106590921729797
356	N	F	0.5099105610769862
169	K	L	0.509535472616221
573	I	E	0.509320774930886
525	A	V	0.5085147286236286
184h	S	P	0.5083096173000724
216	H	W	0.5080138403351444
671	N	K	0.507882114383349
214	P	T	0.5072477577093571
650	Q	D	0.5064464447855527
506	V	F	0.505663055058329
414	I	A	0.5056107108639354
327	R	A	0.5053544970379122
449	I	P	0.5052729838568655
505	V	W	0.5052363280558891
98	N	V	0.505028860056482
102	E	F	0.504921194673954
308	R	W	0.5047936890108466
578	A	I	0.5047697729136184
53	F	S	0.5046360481926716
439	I	S	0.5046317703281985
215	I	L	0.504472022057498
260	L	Y	0.5044139121280111
337	T	V	0.5043986963667304
421	K	A	0.5043845017356614
182	V	A	0.5037087279392107
675	I	V	0.5036930119363953
131	C	R	0.503561042184597
317	F	L	0.5035579812213332
360	R	F	0.503444967061313
49	E	F	0.503363844085703
557	R	G	0.503154156539617
185	N	S	0.5029867094162238
184g	R	Q	0.5028455521718639
161	M	G	0.5020671977279991
163	T	H	0.5020491572536208
305	K	Q	0.5020465035930218
141	D	G	0.5019951314022431
184h	S	C	0.5019702302962143
138	I	G	0.5012439485794511
393	S	Q	0.5011567881390371
184d	Q	I	0.5011448043609993
173	Y	S	0.5011362575328354
399	T	W	0.5005448811364128
387	T	I	0.5004325328128933
330	H	C	0.500426139750404
620	S	W	0.5003323600005026
43	P	F	0.5002215254703304
377	N	F	0.5001782532627528
331	C	P	0.5000445662320138
490	K	Y	0.500036511565183
284	I	G	0.49998564980860255
108	I	K	0.4999456225712415
235	G	V	0.49994379883309975
359	I	D	0.49987860075145496
328	Q	D	0.499686131347537
66	H	K	0.49966003239604756
420	I	M	0.4993578541285605
337	T	F	0.4987334634091646
336	A	Y	0.4984443862110145
127	V	D	0.4981354799879337
363	N	Y	0.49773769420687
63	T	K	0.49759933960536806
649	S	E	0.4975207104898083
33	N	E	0.49690706664279277
664	D	I	0.4966559467811254
354	G	D	0.4964065304563245
369	L	K	0.4962593757380523
172	V	R	0.4961631010919516
327	R	L	0.4960466579542387
219	A	G	0.4951357683132119
699	F	L	0.494188121443509
482	E	A	0.4937631089889071
238	P	W	0.4935906433454843
308	R	S	0.49339264794272586
355	N	E	0.4929808957020775
420	I	T	0.49291389922601175
351	K	C	0.49217222379149295
184g	R	K	0.4914021260642966
204	A	Q	0.4904100038953826
135	T	M	0.4903458901081015
170	Q	V	0.49027691398501455
667	A	K	0.48904231902977735
346	V	A	0.48893585852322685
217	Y	S	0.4889118425045977
353	F	A	0.4888352782195862
38	V	A	0.4886722031908888
255	V	W	0.48854545673085903
700	A	M	0.48807587679654063
35	W	P	0.4879256035541308
699	F	N	0.4877837446384685
190	E	L	0.48758942515904546
627	T	G	0.48758838894194173
201	I	K	0.48758389085526677
340	E	G	0.4875176960178542
334	S	I	0.4875051686337014
571	W	G	0.487253143834737
626	M	N	0.487224192708815
325	D	W	0.48686431919144796
471	G	R	0.4867820091197029
117	K	Y	0.48616054972777395
158	S	A	0.485782226563773
128	T	D	0.4856809620115829
184c	N	G	0.4855910085408514
136	N	F	0.48548222853860684
581	L	W	0.4854364225556644
243	S	E	0.4848296057112368
191	Y	C	0.4847269878453935
202	T	H	0.48456633311268055
473	G	R	0.4845306230643656
166	R	N	0.4844513627966011
670	W	H	0.48439526505228125
83	E	Q	0.4843667347617545
364	S	H	0.48434111457117557
534	S	A	0.48427558551597655
575	Q	C	0.4839500036908574
598	C	A	0.48392486590671885
438	P	N	0.4838969617104556
550	Q	T	0.4837409445525679
653	Q	W	0.4836707770030648
194	I	S	0.48359953690033103
218	C	R	0.4835326916388911
154	L	W	0.48330696813046276
321	D	R	0.4828155697373961
225	I	M	0.48273941595702147
184g	R	I	0.4824069837370721
289	N	P	0.48238883345947325
606	T	I	0.4823303812944893
512	A	I	0.48182125706928836
48	A	G	0.48153802077758895
413	S	G	0.481446055554841
88	N	E	0.4806470241252296
38	V	D	0.48058665275746604
218	C	D	0.4803437228863029
153	E	V	0.4799556699308021
227	K	H	0.47995166388956706
161	M	P	0.4796680536448138
106	T	D	0.4796582393399247
324	G	S	0.47889521460992346
57	D	N	0.47876679083590484
551	Q	Y	0.4786968063281613
351	K	R	0.4786924230766392
663	L	M	0.47845507261647846
315	Q	P	0.47812674054807075
697	I	T	0.4780371865239009
428	Q	E	0.4779642482047722
221	A	Q	0.4777608320905201
134	V	S	0.4772784103912939
352	H	N	0.47718455007196736
153	E	H	0.4771594660258813
227	K	G	0.47660586923013626
286	V	Q	0.47646269431762456
531	G	V	0.4762979652409729
650	Q	S	0.4760022451388347
177	Y	R	0.4755392771425464
393	S	G	0.4736271216858905
446	V	R	0.4729270468645553
214	P	H	0.47283245412647407
377	N	E	0.47266033632757387
602	L	S	0.47233699710039523
329	A	V	0.47210040864053715
434	M	Q	0.4719961079704553
299	P	A	0.47198584558101714
356	N	H	0.47161508598881297
241	S	G	0.4710630633424786
254	V	D	0.4708087279420882
308	R	L	0.47011892184568427
578	A	K	0.47006063334180537
185	N	G	0.4696241719731934
417	P	K	0.4692283509493236
58	A	I	0.468586302762382
240	P	F	0.468218010607437
62	E	N	0.46815380952086283
407	S	H	0.46806051289590866
85	H	C	0.46787506826522496
184e	G	D	0.46751226143501823
385	C	G	0.4674214067135383
444	R	T	0.46738092683107596
632	D	R	0.46718887331937015
106	T	N	0.4670760654825301
560	E	A	0.46698264831521963
593	L	V	0.4666515725938042
339	N	G	0.4665057591991886
281	A	C	0.4661573422913052
425	N	G	0.46553248384312684
700	A	V	0.4654860970255005
80	N	V	0.46528011933445923
650	Q	M	0.46517707156914073
427	W	R	0.4648991475465454
294	I	L	0.46477077837424635
327	R	V	0.46476229174599326
178	R	E	0.4645463460331708
206	P	N	0.4645454304534761
275	E	R	0.4644087421625318
490	K	D	0.46438705564340743
323	I	L	0.46433681642494584
487	K	E	0.4642450742903193
344	K	Y	0.46423603786929757
396	I	T	0.46314331423497085
220	P	I	0.46305074093144344
171	K	R	0.46283988373162366
135	T	H	0.46282342770896184
184b	E	Q	0.462703784015632
82	Q	C	0.46244882306381485
355	N	C	0.4619714234367157
170	Q	H	0.46174310611350083
441	G	M	0.4617324024923696
569	T	C	0.4616131082684549
361	F	I	0.4612811629252851
54	C	P	0.4610884641741608
89	V	C	0.46102145442108017
463	S	L	0.4609368513966494
211	E	W	0.46093373820105277
229	K	I	0.46092757795319494
56	S	W	0.46048720465283444
437	P	M	0.46039256951051855
152	G	R	0.46030619501277803
507	G	C	0.46029251749188826
326	I	F	0.4598216761245817
520	L	V	0.4596875590737595
323	I	H	0.45967289660988675
95	M	C	0.45964879830532995
152	G	P	0.4595677292005923
342	L	V	0.45953556339886237
480	R	C	0.4592326478140366
252	K	S	0.4591831005689694
543	N	E	0.4589849329243231
497	A	N	0.45876416841442036
503	R	C	0.4586635842252504
416	L	T	0.45864442512940995
184d	Q	T	0.4585930609752933
101	V	S	0.4585529491044618
95	M	R	0.45843157681325497
486	Y	F	0.4583562374690191
480	R	Y	0.4582874227024797
355	N	D	0.45798900046850693
431	G	C	0.4573542124220032
48	A	W	0.4568627211326635
463	S	F	0.4565875427492315
575	Q	M	0.45651504804336845
406	N	M	0.4565098448072358
504	R	W	0.45649050412285025
441	G	N	0.45623529614653147
160	N	R	0.4561745623433907
122	L	I	0.4560375011366142
250	G	A	0.4560229784784589
484	Y	F	0.4559255257757932
554	N	Y	0.45494538888422065
331	C	Y	0.4548860946437504
494	L	Y	0.45462796995574983
546	S	G	0.454423545572406
409	G	W	0.45439171146353413
307	I	V	0.45428224321396404
153	E	R	0.45419706932217013
89	V	F	0.45418751075615493
375	S	N	0.4541604203626842
103	Q	S	0.4540482934709516
552	Q	A	0.4539655619631676
614	W	S	0.45368553295974867
517	A	R	0.4531796041299314
299	P	I	0.45199551123142134
458	G	T	0.4519873424594196
372	T	M	0.4518103073851061
55	A	R	0.4517556615547788
566	L	N	0.4516888405225734
273	R	W	0.4508218240633336
536	T	S	0.44988558651208843
116	L	R	0.449767770706735
643	Y	R	0.44944986070377546
348	Q	N	0.4493331151128616
249	H	Y	0.44918668093839487
402	V	E	0.44906744809630467
641	I	F	0.4490411975668885
227	K	A	0.44877646905693647
647	E	P	0.4486347216811313
563	Q	T	0.44854579257023464
454	L	I	0.4482336916993294
682	I	R	0.4469357980372938
590	Q	F	0.44691258191571814
32	E	Y	0.44667520328892674
498	P	L	0.4463426688203862
317a	Y	L	0.4462869399938028
394	T	S	0.44575631043009023
384	Y	A	0.4450036682966883
166	R	K	0.44488346898697395
423	I	N	0.44468161843611664
176	F	Y	0.4446575813216829
184a	N	V	0.44441309079609315
131	C	Y	0.4440885058404439
158	S	R	0.4432529235089626
672	W	F	0.4432102904314878
288	F	C	0.4431379953130249
227	K	S	0.4428431422520089
334	S	N	0.44248560189104336
136	N	E	0.4424260152539243
314	G	Y	0.44208587434613156
336	A	F	0.44197079848464116
259	L	T	0.44191371988318234
304	R	G	0.4417413340563283
318	A	M	0.4417215848320242
419	R	V	0.44163601806795855
263	G	N	0.4415814305753191
343	G	S	0.4413004628121053
591	Q	G	0.4410710681942383
101	V	A	0.4410041587398457
316	A	Q	0.4405342906656847
436	A	P	0.44036367260954734
321	D	A	0.4398717821557635
274	S	Y	0.43977978300406606
232	K	N	0.439541333131929
699	F	E	0.43953083626481104
402	V	G	0.4395282197257243
471	G	M	0.4388647753393693
430	I	F	0.4388012880805366
399	T	S	0.43843414892011523
360	R	G	0.4382527466143187
265	L	P	0.437523654629154
426	M	G	0.4373894361532111
219	A	R	0.43719522589050946
225	I	N	0.4371877524264788
50	T	K	0.4371712939185993
60	A	F	0.4370020120905973
362	A	W	0.4369130269508692
430	I	R	0.4365549722863541
441	G	L	0.4364343532702351
194	I	Q	0.43628659267989844
78	D	F	0.43620890230067194
65	K	A	0.4360498537707962
347	K	Y	0.4358550540808035
509	E	S	0.43565983729355917
203	Q	G	0.43535597550143573
252	K	V	0.43519813992466333
393	S	W	0.4348775195571736
446	V	A	0.4345794262569094
117	K	I	0.4333779434156506
500	R	K	0.4332422625493103
684	I	Q	0.43310128824642974
277	I	Y	0.432958452409368
350	R	F	0.43295616174549106
236	T	E	0.43295557321767414
647	E	A	0.4328825170656924
298	R	G	0.43279392775258707
320	G	Y	0.43254144659557203
309	I	R	0.4322883168048227
255	V	L	0.4321698836477298
120	V	F	0.43200782659689124
162	T	A	0.4319458266286435
301	N	Q	0.43173430021343756
139	T	K	0.43122741899376293
643	Y	T	0.43117518769433155
435	Y	L	0.4310078305919933
312	G	W	0.43085899221650764
337	T	S	0.4308375757301758
334	S	Y	0.4298506059213273
100	M	L	0.4298421824434959
640	Q	Y	0.4294546187004216
194	I	A	0.4293479451662069
382	F	T	0.4292739879499573
308	R	H	0.42911860329313933
223	F	A	0.4288665772545921
625	N	M	0.42870293282212424
455	T	S	0.4282754098596725
195	N	D	0.427996266505799
406	N	H	0.4279005954926335
512	A	H	0.4278874523669347
246	Q	I	0.42749196631795755
519	F	G	0.4274600133105825
279	N	K	0.4267783299858076
322	I	E	0.42665466868614466
371	V	D	0.4265793854753856
244	T	Y	0.4260027140205208
591	Q	H	0.4258547232239369
510	K	Q	0.42575379823294024
120	V	Y	0.4255764319526321
578	A	S	0.4251262152644808
85	H	M	0.4246616221789803
192	R	Y	0.4244702019866728
41	G	R	0.4244221912528485
304	R	P	0.42424221567859866
602	L	C	0.42423237203882513
180	D	Q	0.42419731310451714
184c	N	C	0.4241626802150544
341	T	D	0.42410996383536953
220	P	M	0.42407165964949134
190	E	I	0.42403500598887733
261	L	G	0.4240344602765041
164	E	T	0.4240182640202325
36	V	Y	0.42401443622057605
167	D	Q	0.42400284724870196
59	K	C	0.4239732315702308
104	M	T	0.4239377823589252
315	Q	W	0.42391357463662255
245	V	F	0.4239074549163857
250	G	D	0.42387247245962006
244	T	W	0.4238458228944315
265	L	K	0.4237771257906887
371	V	S	0.42374139031712593
412	D	A	0.42368815797468296
187	S	V	0.4235673401113163
441	G	Y	0.42344465127970626
260	L	I	0.42340549506719105
524	G	T	0.42332630542086747
261	L	M	0.4231741555870926
522	F	L	0.4231660567680076
259	L	V	0.4223017467161174
417	P	D	0.42200483866824245
440	Q	D	0.4207194566331176
469	R	S	0.42052389660069417
553	S	Y	0.4204807782698573
326	I	P	0.4201215781608413
58	A	M	0.41996358483563345
306	S	F	0.41984897390671916
687	M	T	0.4194702791333543
184h	S	H	0.41921146016855954
59	K	E	0.41854647865543604
350	R	G	0.4177838292730025
541	A	S	0.4177586604360907
188	N	V	0.417738378080757
405	S	R	0.417644429208081
660	L	S	0.41723585868202845
627	T	P	0.4171621153441759
106	T	I	0.4169942788975598
85	H	A	0.4164316148959025
184e	G	N	0.41601650214205516
389	G	H	0.41563338719814963
333	V	P	0.4154967205132474
99	N	C	0.4154737148206436
442	V	N	0.4154065002661377
349	L	K	0.4150360287845878
588	R	F	0.415000896027925
477	D	V	0.4149824185162099
576	L	I	0.4149181536697504
517	A	E	0.4148441239760913
345	V	H	0.4147628452589689
250	G	V	0.4146311660656972
574	K	E	0.41443701482990497
571	W	R	0.41442074487315617
614	W	G	0.414184817468936
601	K	V	0.41389384894032427
368	D	G	0.41386838896375244
94	N	C	0.41366514890946265
557	R	V	0.413223115532135
693	I	H	0.4132164581018941
241	S	W	0.412924303726787
556	L	W	0.4127188612402163
102	E	A	0.41267367631548096
346	V	L	0.41260499654330285
111	L	Y	0.4124235587312216
689	V	E	0.4124129377834555
304	R	A	0.4123970135329108
658	Q	G	0.4123109945223119
595	I	V	0.4121827691623023
343	G	P	0.41216152711555826
590	Q	D	0.4120608031926638
653	Q	G	0.411944040722364
523	L	I	0.41170889456553517
487	K	I	0.41168211363776985
393	S	C	0.4116605834057551
681	Y	N	0.4115543436213075
317	F	K	0.41154860150771516
63	T	Q	0.4114512751500926
564	H	Y	0.4113734798642745
376	F	A	0.41133337122102887
182	V	E	0.41121694794777003
484	Y	G	0.4112060730176704
667	A	I	0.411106158672365
579	R	M	0.4109270780574925
582	A	I	0.4107447113779335
395	W	R	0.41068863925774124
141	D	L	0.41064223601985256
184	I	E	0.41048929511907944
174	S	N	0.4103432407143705
328	Q	C	0.4103172648688683
251	I	W	0.4102117993775564
70	A	F	0.4101126472385789
596	W	Y	0.4100235660302821
184a	N	F	0.4099548815497588
48	A	D	0.40991512256000595
72	H	T	0.40975736071937147
334	S	P	0.4097187907555648
697	I	P	0.40942355327470015
452	L	W	0.40908130863861547
601	K	E	0.4090180807118907
409	G	K	0.40897659328147434
647	E	V	0.4089498201218996
483	L	N	0.4084185931131487
85	H	F	0.408181844510779
557	R	C	0.4080569751362094
393	S	A	0.4079393665057382
482	E	G	0.40769610611950513
437	P	I	0.40769298771128354
367	G	P	0.4076578629133074
160	N	I	0.4076310266763853
413	S	E	0.40721763210451994
102	E	N	0.40699547276941017
382	F	L	0.4065893955701124
420	I	K	0.4061043079953776
363	N	A	0.4060424913436519
386	N	S	0.40566611728798374
397	S	A	0.4054818368949288
479	W	H	0.4051651835314646
92	E	V	0.4049233063914603
82	Q	N	0.4048838573984537
643	Y	N	0.4048701706416374
494	L	G	0.4047864261039101
676	S	W	0.4044587298300535
423	I	F	0.40437531932804066
164	E	D	0.40420696075719265
475	M	W	0.4040445446510249
523	L	N	0.4040099799126405
137	N	M	0.40385089669826807
275	E	K	0.40374538080662853
684	I	P	0.4036577212370629
227	K	Q	0.4035344944568594
654	E	Y	0.40333957471861664
286	V	F	0.40309612722483973
341	T	V	0.40300987307885705
299	P	M	0.40286214774977724
109	I	M	0.402348622462657
340	E	K	0.40190385541170803
322	I	S	0.4015394466593231
293	Q	G	0.4014778166120214
304	R	T	0.40106232775897943
254	V	M	0.40086577183596833
354	G	W	0.4007524993302721
371	V	F	0.40036664646651904
685	F	V	0.4002342577124709
518	V	I	0.3997521525794706
660	L	A	0.39942191124395554
547	G	C	0.399353888939728
376	F	I	0.3988476701842828
458	G	W	0.3987246833916145
351	K	D	0.3985780126792555
323	I	G	0.3984452507023726
460	S	W	0.39822325873529285
489	V	T	0.39760937839136523
609	P	C	0.39726532516122265
282	K	A	0.3970425104519767
476	R	A	0.39702683505932357
48	A	Y	0.39662283951346117
519	F	I	0.396026065112546
651	N	T	0.3958888152138892
322	I	L	0.39498474261900196
123	T	A	0.39483209417434567
297	T	S	0.39475856565301604
589	D	M	0.39438091199396796
691	G	I	0.3942396306228159
660	L	T	0.39423040803774
638	Y	D	0.3940499404625856
181	V	T	0.3935640429477635
243	S	Y	0.39321527724926364
599	S	T	0.3930987917211531
443	I	S	0.393028206462746
492	E	G	0.3929004374349502
74	C	T	0.39278355189286734
297	T	A	0.3923476084627943
443	I	V	0.3921952958657854
34	L	M	0.3920738907176996
85	H	K	0.3919720504566178
90	T	Q	0.39169953811412084
593	L	Q	0.3916386562266522
165	L	I	0.39159932419998783
269	E	A	0.39089973353894203
637	N	A	0.39088493019388926
133	N	G	0.390495457181596
594	G	P	0.39014237553148357
132	T	Q	0.3900176184529227
130	Q	H	0.38950305926452145
632	D	K	0.38949567146708886
669	L	P	0.38932411676939027
63	T	L	0.3892460043157117
403	Q	D	0.38918602080637765
163	T	L	0.3891218730331489
251	I	L	0.3888180775852208
54	C	S	0.3885142665033846
299	P	V	0.388480991041128
277	I	V	0.38832815640434365
570	V	S	0.3881361942803242
194	I	G	0.38787646882072313
571	W	C	0.3877866540561155
358	I	R	0.3867656980028531
535	M	F	0.3862846925221283
590	Q	G	0.3861129976690024
435	Y	S	0.3856729633386148
414	I	H	0.385408557094973
204	A	P	0.3853659895594115
117	K	R	0.3852042250345537
408	T	I	0.38511621903274285
184h	S	A	0.3849662720089473
184e	G	I	0.3844920149378763
243	S	V	0.3842253805945899
180	D	M	0.38331968820423734
350	R	A	0.3832866849533114
316	A	V	0.38299280169398153
230	D	F	0.3825933755628123
33	N	I	0.3823470270477225
201	I	N	0.38219327782691753
444	R	S	0.3812674317604051
153	E	F	0.3808369270546834
80	N	R	0.3807094633182026
245	V	Q	0.3806867884338627
509	E	T	0.38058751089685877
322	I	F	0.3805525001799292
566	L	V	0.3802524607260134
92	E	T	0.38017541002006083
550	Q	F	0.3800841591658777
84	I	F	0.3800403389358015
183	Q	Y	0.37955276456351045
67	N	R	0.37947585261245986
337	T	L	0.3794378018796266
684	I	N	0.37917963064019294
304	R	F	0.37910033654962927
256	S	C	0.37909306069531373
496	V	T	0.37888174818620446
518	V	F	0.3786338564401741
99	N	R	0.37853508765268534
415	T	F	0.3779789861325802
72	H	R	0.37786801296131795
404	G	F	0.3777114618212024
279	N	S	0.3771155255835258
702	L	W	0.3768344202503887
359	I	Y	0.3763443936143688
667	A	T	0.37616306318715576
184f	N	R	0.37575517699797295
407	S	N	0.37568706404087204
693	I	V	0.37563682167130613
285	L	F	0.37511437080074184
438	P	C	0.37469713422230166
440	Q	Y	0.37468507768614684
445	C	Y	0.3745600450630959
184f	N	G	0.3740466154371715
525	A	C	0.3738322670311548
264	S	Q	0.373334361692792
123	T	M	0.3732884533446503
55	A	L	0.37308968599089937
260	L	Q	0.3730887941496362
53	F	K	0.3729013778723328
40	Y	D	0.3728667200485254
561	A	I	0.3727101380681328
366	G	K	0.37266821413131934
476	R	M	0.3723594513169867
60	A	V	0.3717100673947375
677	N	D	0.3716713914808387
398	N	C	0.37143157205267996
217	Y	D	0.37140968394623075
460	S	N	0.3713085989069763
218	C	I	0.3711882246516438
426	M	N	0.37102985733080635
634	E	T	0.3709990687883127
159	F	V	0.3706345331624995
609	P	Q	0.37011896557457613
599	S	E	0.3697899903656636
599	S	N	0.3697899903656636
395	W	H	0.36956159392047916
399	T	L	0.369452831462582
413	S	T	0.3692223991059199
331	C	L	0.36852736331511676
163	T	C	0.3684272226219862
620	S	Y	0.36799839976964227
183	Q	N	0.3679238453555818
65	K	W	0.3678786439114666
438	P	V	0.367463591347318
290	T	Q	0.3674468090424854
702	L	E	0.3674085339714658
698	V	T	0.36699387873323946
234	N	S	0.36670692800950777
568	L	A	0.3664645523417866
294	I	R	0.3664501999783266
184a	N	Q	0.36631870530230476
343	G	V	0.36617219883899016
473	G	T	0.366095186567891
253	P	S	0.36556438793318113
377	N	P	0.3655119843493062
578	A	P	0.36547382714933807
567	K	S	0.36422837153716514
554	N	D	0.36416573277398534
55	A	E	0.3640359239931401
444	R	Q	0.36401676619332657
368	D	E	0.3639934188091707
184c	N	R	0.3639761113990132
465	T	N	0.3633502247789616
92	E	Q	0.3633108884212378
77	T	Q	0.3631161138976017
409	G	P	0.3630730403934399
485	K	V	0.36272083930913845
356	N	K	0.3625553801661264
587	L	C	0.3624658061558139
481	S	R	0.3624170205762212
93	F	L	0.36218108783959274
417	P	H	0.36157204790379854
260	L	P	0.36139161805964953
221	A	P	0.36078348637479984
609	P	A	0.3607617887290344
94	N	Q	0.36076025867551664
631	W	L	0.3607590609707341
635	I	S	0.36033144556187774
642	I	M	0.35996649785347945
351	K	S	0.35972826074703845
327	R	N	0.35954550836132065
694	G	S	0.3590112669859298
208	V	N	0.3589510832859892
462	N	V	0.358932817644429
676	S	L	0.3589244944288516
339	N	H	0.35889575253687495
614	W	F	0.3588687176006708
676	S	N	0.3588482679879886
184h	S	T	0.35878322805401885
474	D	W	0.35849738084791855
609	P	W	0.35848873128708275
258	Q	K	0.35841561649251685
242	V	T	0.358327891230906
326	I	L	0.3583103710674156
322	I	R	0.3581622807603958
690	G	F	0.35794364880575025
404	G	A	0.3573756264875637
398	N	E	0.3571660794160345
677	N	E	0.3571343335379309
215	I	E	0.35681770231377624
544	L	M	0.35680748510918614
221	A	H	0.3565898700276395
665	K	R	0.3564234292795689
96	W	M	0.35626846673453183
223	F	G	0.35626758272193754
599	S	F	0.3562535418135978
118	P	A	0.356062977373312
630	Q	C	0.3558132197910478
693	I	C	0.3557171337400889
486	Y	C	0.3550389712706564
423	I	M	0.35489592279504445
697	I	S	0.35480930677516487
435	Y	M	0.35463391592955446
505	V	Q	0.35429702715032535
428	Q	M	0.3542587049908445
129	L	Y	0.3541415486090219
241	S	K	0.35411416464363427
661	L	N	0.35408990627486775
687	M	G	0.35382831324053826
487	K	G	0.35382359670700336
485	K	Y	0.35380754591947905
162	T	H	0.3533281960867841
118	P	Y	0.3524903038854214
152	G	K	0.3524630029778915
84	I	C	0.35238867161349663
474	D	K	0.3522371161223346
443	I	F	0.3522104884687898
184h	S	R	0.35183286727263885
640	Q	I	0.3515606071367805
355	N	G	0.3514632198630996
457	D	A	0.35113663029670167
685	F	G	0.3510610027801348
577	Q	E	0.35050709085955817
389	G	T	0.3503309533337572
112	W	T	0.34993652666151703
687	M	K	0.3497832954627352
664	D	T	0.3496602413995708
320	G	N	0.34966004395737227
444	R	K	0.34964144648597073
94	N	A	0.3493324499226523
676	S	A	0.3492533377600672
485	K	E	0.3488107893761589
32	E	M	0.3486687891281016
120	V	I	0.3486238503648616
184h	S	Q	0.3483853897108836
439	I	Y	0.348267060520504
161	M	N	0.34815085072791685
449	I	M	0.3480925611073612
184a	N	T	0.3479718108107399
461	T	W	0.3478984478050883
695	L	W	0.3475953916610572
72	H	K	0.3474445497160578
658	Q	N	0.3472442455895197
179	L	R	0.347024108353843
97	K	C	0.3468195826831832
271	M	R	0.3467430441676851
195	N	R	0.346354903210314
328	Q	P	0.34567575731042954
517	A	D	0.3456338647502727
185	N	I	0.3455981876849662
690	G	W	0.34538296336672797
271	M	V	0.34514916694874925
379	G	M	0.3451012991321951
82	Q	M	0.3449177916234698
252	K	E	0.34450721321285516
339	N	Y	0.3443273475724249
336	A	T	0.3443142706228238
614	W	H	0.3442258252145425
635	I	C	0.34402688346128696
334	S	D	0.343840137197171
411	N	G	0.3430835689756375
132	T	A	0.34307227503462434
515	I	N	0.34282523639324297
36	V	A	0.34280331406636105
349	L	F	0.342644782994146
68	V	D	0.3425680279692519
51	T	Y	0.3425650098681877
415	T	H	0.3425343609108763
185	N	R	0.3421669634478808
194	I	V	0.3419150682837514
524	G	A	0.3417607886110365
98	N	Y	0.34164545787763123
520	L	H	0.3412739825528206
73	A	T	0.34090626278761005
183	Q	P	0.3407371193028227
580	V	D	0.34053120958325894
588	R	L	0.340227306264306
669	L	Q	0.34019169308885167
510	K	H	0.3401240647541516
408	T	F	0.33987170641087383
106	T	P	0.33952520994388363
350	R	P	0.33948923868283254
281	A	M	0.33947961875234
253	P	K	0.3394430953678636
184h	S	W	0.33943842773379035
313	P	D	0.3394027491599051
153	E	M	0.3394002834048599
73	A	V	0.339337002462263
125	L	C	0.3393122714238835
139	T	M	0.3393057694179859
270	V	W	0.33929989988493864
115	S	I	0.3392816445941724
700	A	H	0.33922358104205397
151	R	K	0.3391904024235815
186	N	W	0.3391795869235183
390	L	D	0.3391660875122682
341	T	P	0.33914746311421334
349	L	P	0.33912695385663005
184	I	N	0.33912116297957956
233	F	I	0.339112661065412
48	A	N	0.3390981846195833
288	F	M	0.3390544139472295
391	F	P	0.33903474701094366
89	V	N	0.3390219189350567
59	K	F	0.33901073084907457
359	I	G	0.3389145533077738
283	N	P	0.33891278809965364
373	T	M	0.33890724444902287
39	Y	A	0.3388863596346436
107	D	I	0.3388563281848437
265	L	D	0.3388146250695326
114	Q	M	0.33876403576374675
581	L	T	0.33848926558347286
44	V	F	0.33841670787598693
152	G	D	0.3381450914274632
95	M	A	0.3378646145909972
513	V	E	0.33770283798274636
104	M	V	0.33747066276734
282	K	Q	0.3368188354376381
327	R	E	0.336499150697323
297	T	Y	0.3362542319562687
592	L	W	0.3361656650047374
653	Q	A	0.33615951332872823
450	T	I	0.3360971081220857
636	S	W	0.33592009579436694
649	S	A	0.33548948051856553
402	V	R	0.33547908248066916
296	C	F	0.33527404718905596
99	N	H	0.3349556987591411
322	I	G	0.33483530237030995
130	Q	S	0.3345436650574717
151	R	M	0.33448163667346936
268	E	D	0.3342297893339416
464	T	Q	0.33385162092212084
197	N	K	0.3337852710239883
628	W	G	0.33368477196821705
449	I	L	0.33365614972307256
263	G	A	0.3327601836070127
636	S	N	0.33254759242603227
694	G	N	0.33253347233419317
346	V	H	0.3324917916075773
326	I	N	0.33242195689910176
182	V	N	0.3322783516832664
293	Q	M	0.3319979305180224
344	K	W	0.33198532480326354
45	W	R	0.33169818631127435
395	W	F	0.3316464286567783
378	C	T	0.3316332420258693
535	M	T	0.3315873835693369
104	M	F	0.3313890233214271
603	I	V	0.33134092698041057
184	I	L	0.33127227283660854
443	I	H	0.3312122114339643
545	L	M	0.3310132229804146
199	S	H	0.33092461445563
382	F	D	0.3308123803219039
105	H	M	0.3306245517577799
543	N	M	0.33058466283121424
593	L	N	0.3304598145071461
70	A	T	0.3303195300298976
37	T	S	0.33014523199008716
137	N	H	0.33012772380196087
171	K	E	0.33007637780020677
564	H	W	0.3300717363882048
184e	G	R	0.32967941300740006
666	W	R	0.32961957459231433
464	T	H	0.32939791181211375
478	N	K	0.3292024072210344
443	I	Q	0.3292023480100874
46	K	R	0.3291803451318795
438	P	G	0.32916978003854397
403	Q	T	0.32914546939530953
394	T	Q	0.3285966845964956
33	N	D	0.3283962559043977
607	N	A	0.32831993430601253
31	A	S	0.3280396973268134
184d	Q	V	0.3277840412293305
423	I	C	0.32754609115913236
254	V	I	0.3275194840435972
596	W	A	0.3271893157462499
403	Q	I	0.32695222669549934
549	V	R	0.32677388239319816
397	S	F	0.3266061860197374
71	T	I	0.32638871862716184
407	S	Q	0.32631294634090835
299	P	F	0.32624539778879036
274	S	K	0.32592148303678287
502	K	P	0.32589838348146477
51	T	W	0.32589518548029295
176	F	C	0.3258593002409339
572	G	S	0.3257469406567288
446	V	S	0.32538576339449865
88	N	P	0.32533993225209623
171	K	C	0.32522581678781537
287	Q	G	0.3252033889193052
476	R	E	0.32487969685283435
31	A	D	0.3248102232662206
536	T	K	0.32453552158899707
477	D	P	0.32437450626933934
315	Q	H	0.3241951100430978
268	E	T	0.32315779053872123
569	T	D	0.32299176449175526
375	S	I	0.32271068827901395
392	N	A	0.3227103094708505
614	W	R	0.3226985801399116
180	D	N	0.32253812497524414
468	F	A	0.3225056485555232
443	I	P	0.32228932157499723
504	R	T	0.32221539037054037
214	P	G	0.3221735444005879
320	G	F	0.3219057045242668
435	Y	C	0.32184010628579385
228	C	L	0.32142957000506633
407	S	V	0.32136185813535484
491	I	H	0.32123563537625194
647	E	K	0.3211749957614316
258	Q	D	0.3207905734787802
601	K	A	0.3207157926814744
461	T	H	0.32071573979462437
459	G	P	0.32055993548986506
584	E	F	0.3205107776302339
412	D	S	0.3204979624844404
285	L	G	0.3202449776957548
89	V	H	0.3201854895294515
214	P	F	0.320102666662923
605	T	W	0.31977519070817456
187	S	Q	0.31951948321286977
420	I	L	0.3193354518099657
450	T	S	0.3192158228668634
394	T	D	0.319109697055743
657	E	H	0.3190774167108346
49	E	K	0.31906312289941274
588	R	K	0.3190611729751613
223	F	Y	0.3188997696822785
212	P	S	0.3188560778572399
292	V	I	0.31885462317132296
384	Y	P	0.3184930374407712
262	N	L	0.318167718764406
595	I	Q	0.3181510634624351
594	G	N	0.31791384311955695
570	V	R	0.3178870780099858
507	G	L	0.3175787854798173
365	S	Y	0.31732542733058366
437	P	T	0.3171408606384122
281	A	R	0.3170919440762101
344	K	D	0.3170634449951288
57	D	V	0.31657799340355797
433	A	M	0.3165420928979946
99	N	W	0.3164961584370976
50	T	E	0.31634486546977086
327	R	H	0.3162344160380362
96	W	P	0.31618439322815056
681	Y	F	0.31592189788190866
643	Y	I	0.3159018794222211
682	I	V	0.3154141352392835
534	S	P	0.3154131272590833
651	N	R	0.3151309622159878
340	E	Q	0.3150189785396129
290	T	H	0.31471600005421396
55	A	G	0.31468680734171767
261	L	N	0.3146566349619306
569	T	E	0.3145314615418785
327	R	I	0.31412692807419607
33	N	F	0.3140857970306192
184	I	T	0.31388528258162846
377	N	D	0.31329886879637303
542	R	I	0.31325995467327244
446	V	P	0.31305315801646594
686	I	Y	0.3128169535348023
121	K	A	0.3125391605844839
32	E	A	0.31233867984204255
190	E	C	0.3123320992076291
460	S	D	0.3118794156830386
138	I	N	0.3118439880798961
184	I	M	0.31158961036074057
549	V	L	0.3115665933633325
393	S	H	0.3115257845635805
164	E	C	0.31150645545493927
547	G	D	0.31141794463432737
567	K	G	0.31138370981687835
604	C	T	0.31072531581013235
32	E	V	0.31068463623675435
297	T	V	0.31038945457404954
679	L	A	0.3101585657295355
[truncated: 11,401 more rows]
