# Supplementary material for: Complete functional mapping of infection- and vaccine-elicited antibodies against the fusion peptide of HIV
Source: PLoS Pathog. 2018 Jul 5;14(7):e1007159. doi: 10.1371/journal.ppat.1007159 (PMC6049957; doi:10.1371/journal.ppat.1007159)
Supplement: S5 File — The vFP20.01 differential selection values for all measured mutations. (CSV) [file ppat.1007159.s019.csv]

site	wildtype	mutation	mutdiffsel
515	I	S	2.758243993977013
513	V	P	2.634327778973824
515	I	P	2.6176206464241236
512	A	L	2.5602918992335595
515	I	M	2.512460327697143
515	I	T	2.510405026801521
515	I	Y	2.5028436875075704
516	G	P	2.405569697833073
513	V	A	2.3977383074279826
514	G	V	2.3738144150522054
514	G	A	2.324953223668391
514	G	D	2.2289345891095094
514	G	E	2.2060883634488864
512	A	Q	2.201049780884208
512	A	Y	2.190507662154347
513	V	L	2.1486498702107046
512	A	E	2.146680279007742
515	I	F	2.088566194091244
513	V	F	2.086322011821548
348	Q	M	2.066969109174887
514	G	T	2.0643590950423905
514	G	P	2.033705864676323
515	I	L	2.02497046188261
512	A	V	1.9898700872207247
299	P	A	1.961813062667147
512	A	G	1.9552948468209008
512	A	S	1.9473866475860095
516	G	V	1.9454771446098076
304	R	W	1.842783707397147
514	G	S	1.8261134096942526
515	I	G	1.8199164392866207
514	G	L	1.8191032304933237
327	R	Q	1.805863275057253
326	I	Y	1.8020068585020452
516	G	D	1.7905125906163022
513	V	M	1.7871409463531707
515	I	A	1.7846545225863737
513	V	S	1.7563429173329483
334	S	Y	1.7562290082262528
516	G	I	1.7304693436058018
514	G	Q	1.7206635545374453
512	A	F	1.7175285609887692
514	G	Y	1.689391179548167
514	G	H	1.6790667005474105
330	H	V	1.6760108520571508
512	A	T	1.6666585079760106
102	E	A	1.6576825296031492
513	V	G	1.6571957246515119
241	S	N	1.6413417210768713
260	L	I	1.619428720614656
306	S	D	1.6057702771966524
348	Q	L	1.5970339338037316
419	R	L	1.5854956248063847
518	V	W	1.5719692771668072
122	L	V	1.5683552519487647
514	G	N	1.563513629168083
253	P	G	1.563350677439907
512	A	I	1.5610385247643188
512	A	W	1.5183222585340523
669	L	P	1.5157957292931181
379	G	Q	1.5129552174225314
352	H	N	1.5076336654135258
469	R	G	1.469660555590492
391	F	L	1.4536578793556747
337	T	F	1.4441093742854139
516	G	F	1.4325893243973953
174	S	N	1.4217460212236483
369	L	N	1.4207393085388962
519	F	L	1.4187951104201377
514	G	M	1.4093724944339563
201	I	N	1.4068261312425316
513	V	T	1.3992341542927877
74	C	R	1.3967845904952885
335	K	A	1.3879593721337131
324	G	L	1.3693177608255236
524	G	S	1.360198862980478
300	N	D	1.3510876226715403
249	H	P	1.3372413797706026
87	E	P	1.3369413318850254
323	I	F	1.3349985976461323
317a	Y	F	1.327986202603805
383	F	R	1.3229463509364439
343	G	D	1.3204018755560623
327	R	A	1.3137498564596872
322	I	M	1.3126923170983602
240	P	N	1.3122178984190604
342	L	I	1.2950032566360092
629	L	N	1.2854584123326505
513	V	Y	1.2832391054039152
183	Q	T	1.283026810974504
327	R	H	1.2797350792091522
160	N	R	1.276812002102023
86	L	N	1.27473668402644
389	G	T	1.2687626541798365
389	G	V	1.267941549208643
308	R	Q	1.2667964260130216
362	A	C	1.2662316794606592
411	N	H	1.2527104036158507
355	N	R	1.2526710600074789
390	L	P	1.2494034973755208
512	A	D	1.2472791470314708
40	Y	S	1.242706843950584
246	Q	V	1.238227711537554
407	S	M	1.224897007175552
357	T	H	1.2214510531308211
516	G	T	1.2196421670107487
153	E	V	1.2181065857663649
54	C	A	1.2155071580336576
173	Y	T	1.20825926205059
324	G	D	1.201789781957834
58	A	I	1.1869536957892528
383	F	I	1.1800917589853706
516	G	L	1.1796207288865164
517	A	P	1.1782884677659926
316	A	G	1.1729239907330284
515	I	V	1.1693566451257198
519	F	I	1.168360023431219
440	Q	I	1.168131390577989
524	G	A	1.1667097438484695
130	Q	F	1.1609003772902482
184	I	R	1.15969648676281
324	G	V	1.1587733333974621
243	S	H	1.155347624660486
305	K	N	1.1485455703722418
252	K	I	1.1411470157719676
518	V	A	1.141088201748623
508	R	F	1.1377392347124289
312	G	L	1.1368828825586603
514	G	I	1.1360117715772742
130	Q	I	1.133166868311395
403	Q	G	1.1324775269964877
281	A	S	1.1271620549396644
516	G	Y	1.1216448937597567
323	I	H	1.1208783764190255
214	P	I	1.1187262319646585
85	H	V	1.107916886391476
225	I	M	1.1061857120189942
335	K	E	1.1025591613374917
322	I	W	1.1011616646323659
516	G	K	1.1006480561718077
539	V	A	1.096920946008605
449	I	N	1.0898013653067795
409	G	H	1.089145201277247
405	S	F	1.0884674891064297
352	H	Q	1.087379437162805
197	N	K	1.0830201035854201
75	V	L	1.0819066653416844
588	R	G	1.0799091673875127
245	V	D	1.0791823837604055
350	R	A	1.072839102140914
369	L	K	1.071766037931271
518	V	F	1.0697870203913222
350	R	V	1.0665753438516308
524	G	Q	1.0642038177842756
280	N	D	1.0621184457390036
322	I	A	1.0589673254142138
644	G	C	1.0577321682610972
360	R	G	1.0569736395361218
690	G	S	1.0535176757058378
367	G	V	1.0495276935913938
237	G	W	1.0463634292270365
151	R	W	1.0462786946475982
326	I	L	1.0458337374875946
124	P	T	1.0454655279151714
409	G	Y	1.0443626773420382
685	F	S	1.043884305736901
513	V	I	1.043529920277985
395	W	R	1.0405437960556332
327	R	M	1.0366643758492495
303	T	W	1.0352017841417342
243	S	F	1.0334248574283476
132	T	Q	1.030281288119287
89	V	A	1.0288755078558607
358	I	R	1.028688405065329
524	G	I	1.0282131558972398
436	A	K	1.0282037800530661
168	K	E	1.0249807095160772
169	K	L	1.024978304461786
337	T	C	1.0217618234910046
438	P	V	1.0203407771688533
519	F	V	1.0195158215289246
410	S	K	1.017749528401377
291	P	L	1.014429824075996
195	N	T	1.013603028063466
524	G	V	1.0120134349423697
628	W	R	1.0104312700851867
89	V	H	1.0100071792603924
227	K	L	1.0030619781090153
280	N	G	1.0021670562282847
542	R	K	1.001352765489556
514	G	W	1.00132953362784
488	V	L	0.9992707797727335
136	N	L	0.9983196309777947
62	E	Y	0.9974094319011775
568	L	P	0.9965916888182771
487	K	E	0.9957996343475882
317a	Y	M	0.9953685920593303
179	L	I	0.9941344524345277
63	T	M	0.9908742777678481
152	G	R	0.9906462647324937
556	L	P	0.9873525032529581
299	P	H	0.98708163041986
455	T	K	0.9860608732195961
393	S	M	0.9845600659569644
184c	N	Q	0.9842563546479561
106	T	F	0.9840006777892135
340	E	M	0.983716976263606
189	K	P	0.9816226921365242
524	G	H	0.981388704791581
512	A	M	0.9777693969288871
323	I	G	0.9765960913517386
275	E	G	0.9764665535050063
287	Q	A	0.9732710080852685
263	G	A	0.9729794946541932
363	N	M	0.9727558423773718
208	V	W	0.971638419743982
210	F	V	0.971143254971705
253	P	Q	0.9706838472306724
629	L	Q	0.9684490706910289
320	G	I	0.9683333326025265
194	I	T	0.9672084779917263
80	N	Q	0.9657024967054333
136	N	V	0.9642094842238198
130	Q	C	0.9637847648248651
471	G	R	0.9631665840672292
417	P	C	0.9630149187525663
330	H	F	0.962343315666291
398	N	M	0.9602950518941251
72	H	L	0.9577104345166623
655	K	M	0.9559542228636426
517	A	V	0.9543216676434528
524	G	T	0.9519103524434758
229	K	M	0.9516364668261562
234	N	L	0.9492085571708762
365	S	M	0.9458144419329448
198	T	R	0.9453277275886701
268	E	S	0.9437678999257794
347	K	H	0.9421328933966778
278	T	M	0.9410205038365329
512	A	H	0.94087697739796
647	E	V	0.938393251447359
120	V	M	0.9373620387407738
249	H	N	0.937011185945106
32	E	D	0.93632737361324
480	R	L	0.9361579402904415
317a	Y	E	0.9360620620070135
662	A	Q	0.9347217615654448
295	N	G	0.9342841436890175
270	V	T	0.9335041250718232
217	Y	C	0.9297820719749073
125	L	I	0.9290484022221297
186	N	D	0.9283662499962608
164	E	S	0.9281904220128008
211	E	Y	0.9265307831764076
188	N	E	0.9262297312634659
271	M	L	0.925586964023037
204	A	L	0.925520522107692
435	Y	H	0.9250140502653316
267	E	V	0.9241904848007423
169	K	Y	0.9221244617349202
513	V	W	0.9192734439300012
197	N	Y	0.9174449192185874
301	N	Y	0.9156879485132823
133	N	R	0.9139830594810188
333	V	N	0.9120662331923322
431	G	I	0.9118081545588568
60	A	V	0.9108621460974105
317	F	L	0.9107833237308827
643	Y	N	0.9093117584903011
442	V	L	0.9088088904346399
96	W	S	0.9082625001666018
550	Q	H	0.905522985999783
676	S	P	0.9019261650494015
184h	S	E	0.9016470696954746
133	N	L	0.9013965992936739
383	F	W	0.9002756185363895
139	T	V	0.8986215836467799
156	N	V	0.8985567502448396
244	T	A	0.8983832298922614
51	T	A	0.8956070307883041
47	D	Y	0.8942990646146283
369	L	A	0.8938265880718278
352	H	C	0.8932667726886953
184g	R	C	0.8924312907153187
82	Q	G	0.8895340228941458
295	N	W	0.8880047040334998
498	P	Q	0.8876816955272014
107	D	V	0.8862361204550344
357	T	K	0.8860800875015702
232	K	Y	0.885529798884519
363	N	A	0.8853511180072279
326	I	M	0.8852230498564457
315	Q	H	0.883514582074953
317	F	A	0.8830951390461212
112	W	E	0.8823530088504417
155	K	Q	0.882103241611994
62	E	H	0.8808871472850915
512	A	R	0.880831517473079
178	R	E	0.8802533624478973
208	V	F	0.8795706231989264
391	F	S	0.877984927144538
106	T	G	0.8754043120708224
351	K	S	0.874902935948
236	T	A	0.874063144647137
283	N	A	0.8729486370614186
557	R	G	0.8720314515860087
416	L	V	0.871951796421994
647	E	A	0.8716438636041686
514	G	R	0.8708464502501846
72	H	W	0.8707873169554525
314	G	E	0.8698928989844755
263	G	L	0.8694671298079055
238	P	M	0.8691467575588288
187	S	Q	0.8690975641901829
355	N	Y	0.8682023363609938
237	G	R	0.8676204205227536
698	V	M	0.8674620491303315
358	I	P	0.8672838101972834
437	P	Y	0.8661817504760477
58	A	L	0.8657267463761722
537	L	P	0.8654783628450806
357	T	L	0.8638819423686844
261	L	S	0.8638294959123403
618	N	S	0.8631116046454167
334	S	P	0.8625066582308798
356	N	R	0.8623189378427268
85	H	D	0.86207019971
516	G	N	0.8620186647198642
360	R	N	0.8616916791481091
618	N	T	0.8613291498745758
650	Q	A	0.8603326528711049
155	K	L	0.8596774300265109
536	T	K	0.8580732215067435
512	A	N	0.857002658751367
561	A	N	0.8559865226570985
128	T	K	0.8554515589116284
327	R	T	0.8551447926774364
232	K	Q	0.8530646019397798
396	I	G	0.8518147959319022
267	E	D	0.8501224007631948
334	S	C	0.8493985790989282
89	V	C	0.8492412499680706
395	W	V	0.8491773411060611
687	M	V	0.8471572600336752
49	E	C	0.8468581906054946
169	K	N	0.8450988330353959
72	H	D	0.8439424564256033
510	K	H	0.8435695646757699
179	L	T	0.8432099594866019
215	I	T	0.8431016621269587
184g	R	H	0.8426379922806568
121	K	Q	0.8422565988553068
326	I	G	0.8420727655493359
199	S	A	0.8416033064098313
517	A	R	0.8413795407049744
287	Q	Y	0.8408054047949325
89	V	R	0.8391711688522038
544	L	T	0.8387015976688107
600	G	N	0.8385988116342318
661	L	Y	0.8377312493496671
255	V	E	0.8374149268786448
366	G	Q	0.8372901148013813
118	P	N	0.8368919593454252
97	K	V	0.8364003829256766
315	Q	P	0.8363385031277305
172	V	F	0.8360217597728928
663	L	M	0.8356709968104625
485	K	R	0.8351239642104205
267	E	A	0.8341848425486451
479	W	M	0.8316781410801608
67	N	A	0.8316059277747838
117	K	F	0.8308155068757782
361	F	Y	0.8308110330503004
181	V	R	0.8298617292857811
333	V	G	0.8278351991077267
88	N	C	0.8268469093538277
355	N	H	0.8256662282618425
573	I	H	0.8250529192569084
425	N	G	0.8233661091482048
403	Q	E	0.822837841739515
133	N	D	0.8224154197582062
646	L	G	0.8222368516016468
357	T	P	0.8221088363076169
617	R	G	0.821931054353386
609	P	T	0.8218080200420829
640	Q	D	0.8207735986317303
170	Q	V	0.8207421818744784
516	G	A	0.8200413009162489
297	T	E	0.8191152156917347
327	R	I	0.8171937582282014
317a	Y	A	0.8170615487847541
381	E	T	0.8158753283081311
85	H	R	0.8149138822019388
284	I	V	0.8148579345459508
184	I	N	0.8142177223583243
52	L	V	0.8125303914492972
138	I	L	0.8124035718578343
494	L	I	0.8120303028253245
155	K	W	0.8116239031098976
227	K	E	0.8109655984547257
328	Q	L	0.8100612951417296
83	E	N	0.8098839041073137
571	W	R	0.8093470199958845
234	N	S	0.8077657549469541
162	T	H	0.8065545982705213
327	R	L	0.8055136068956147
184h	S	R	0.8043591519253342
33	N	Q	0.8024783632994653
313	P	T	0.8022829801627008
524	G	R	0.8020620733576143
329	A	P	0.8015153245490949
71	T	E	0.8014476223282982
637	N	H	0.8013887524826413
449	I	R	0.8010695805763676
60	A	R	0.8009273688201759
381	E	S	0.8001956491139085
328	Q	W	0.8001711372023503
185	N	F	0.8001620980649757
343	G	I	0.7983999308512654
241	S	I	0.7977861651248901
458	G	L	0.7976926974852853
293	Q	D	0.7964314932015891
246	Q	S	0.796398072479038
312	G	F	0.7960476844504077
200	A	P	0.7956372905683134
304	R	Q	0.7955348584043151
100	M	T	0.7955237734558402
178	R	Y	0.7951691761989771
106	T	R	0.7944750889728913
91	E	S	0.7944055445392151
423	I	A	0.794014632415086
268	E	M	0.7934873328219725
286	V	T	0.7933499885415733
275	E	Y	0.7927644197928642
296	C	P	0.7926326975195247
423	I	S	0.7914185948624826
330	H	K	0.7890362640585474
345	V	G	0.7889515514761775
376	F	K	0.7888229851501347
332	N	Q	0.7885757829182511
178	R	V	0.7878837915964623
85	H	K	0.78778965161457
406	N	Y	0.7868990440517497
448	N	Y	0.7864079396390886
46	K	A	0.7858340115807425
402	V	E	0.7852650985072758
48	A	L	0.7819430365167709
636	S	H	0.7817848121074812
235	G	R	0.7815768729267645
130	Q	G	0.7812517417411036
249	H	K	0.7796291082632758
293	Q	N	0.7793989623724895
130	Q	T	0.7792226979867191
269	E	G	0.7784273943625079
317a	Y	R	0.7757780064184279
355	N	E	0.7752836019643085
368	D	H	0.7746016679447854
307	I	F	0.7745219915366611
226	L	G	0.7736053742794704
72	H	Q	0.7734913191060235
369	L	R	0.7728970529056233
372	T	L	0.7710052391710256
442	V	Y	0.7700102550878687
323	I	M	0.7699478825108292
326	I	N	0.7693608092265902
325	D	H	0.7686318873927115
214	P	S	0.7673837032644455
517	A	G	0.7668971388686383
649	S	A	0.7668363328721481
560	E	D	0.7664269217804485
184d	Q	T	0.7640570112291605
300	N	V	0.7636153561979504
251	I	Y	0.762829071111091
397	S	Y	0.7624609862215981
344	K	T	0.7617921963383264
503	R	C	0.7596344604576137
381	E	D	0.7594982685076533
451	G	P	0.7591273409796738
440	Q	W	0.7590639958515047
376	F	S	0.7590351375559637
466	E	W	0.7586614012007792
318	A	Q	0.7585289057608621
362	A	W	0.7583571276526172
678	W	L	0.7565263339207395
372	T	W	0.7564536776267861
702	L	Y	0.75599689968385
166	R	W	0.7529187953630186
362	A	H	0.752446644855147
312	G	T	0.7518411746609001
355	N	M	0.7513872900402625
459	G	N	0.7511253604289044
37	T	C	0.7505867260332004
128	T	G	0.7493581074765545
230	D	Y	0.7485184297157568
184a	N	Y	0.7481215858151095
184d	Q	G	0.7475121766373888
514	G	K	0.7475107993504531
112	W	R	0.7462418422004065
486	Y	F	0.7461713574383892
164	E	D	0.7459916296135403
236	T	V	0.744763081138786
107	D	N	0.7447092259125201
602	L	F	0.7444646495643444
435	Y	A	0.7435006543966156
343	G	A	0.7432979804316162
533	A	S	0.7432748500736659
121	K	H	0.7432565810345128
317	F	R	0.7430411794497537
317	F	M	0.7430411794497537
35	W	S	0.7428586631121656
274	S	Q	0.7426658577903906
343	G	C	0.7422597465694374
340	E	Q	0.74050919777479
184f	N	A	0.740077146656458
184d	Q	E	0.7400269569329885
121	K	G	0.7399025247852917
395	W	A	0.7396070994557897
301	N	V	0.7383818313425048
354	G	M	0.7382014616857957
127	V	L	0.7373438560139547
372	T	H	0.7366073906232704
396	I	V	0.7363771472628746
230	D	G	0.7355861408405717
339	N	A	0.735302659752058
439	I	K	0.7351307178266245
239	C	Y	0.7343907208158251
341	T	H	0.7332486512147355
199	S	M	0.7332484294673756
489	V	L	0.7328370465198089
242	V	L	0.7320485947219043
376	F	M	0.7317653598705809
186	N	Y	0.7309558092480907
118	P	A	0.730803232979071
182	V	S	0.730315596767049
230	D	T	0.7302551572573736
354	G	H	0.7301601399061123
170	Q	S	0.7299531791655989
386	N	P	0.7294002084145049
181	V	A	0.7291475090235582
140	D	Y	0.7288508930575812
405	S	H	0.7287567224221668
430	I	K	0.7275533458689711
385	C	Y	0.7272567790177753
339	N	R	0.7263615133072623
531	G	C	0.7260512459194643
170	Q	L	0.7257572133484083
236	T	L	0.724676309973795
232	K	T	0.7240636109207543
321	D	V	0.723779858876265
173	Y	D	0.7227764459211412
85	H	N	0.7218795208760584
320	G	E	0.7213620770485492
330	H	L	0.7198137934185794
545	L	S	0.7197059780773851
524	G	E	0.7188485904664708
351	K	H	0.717566838057641
410	S	D	0.7175522703299754
646	L	P	0.7171012480079259
174	S	K	0.7151839715164471
260	L	P	0.7149213931038055
270	V	E	0.7147555360544473
191	Y	S	0.7141105853432023
191	Y	I	0.7137614924980283
627	T	L	0.7127451390803521
164	E	H	0.7127257410388064
629	L	A	0.7125191860975866
344	K	N	0.7118073692187045
249	H	T	0.7112454430862156
437	P	T	0.711010963963032
297	T	Y	0.7106993674056996
252	K	C	0.7099966533030332
517	A	L	0.7098623377880777
495	G	P	0.7098184499462694
427	W	S	0.7095675952480727
267	E	M	0.7094766217594823
436	A	H	0.7087453776116825
475	M	W	0.7062245577399973
651	N	D	0.7057643758683486
343	G	F	0.7045534583887616
392	N	Q	0.7042290662310535
409	G	Q	0.702795852081785
307	I	M	0.7011692146434805
125	L	P	0.6997451980594307
631	W	L	0.6991721194007866
184g	R	T	0.6990867465404283
184	I	M	0.6979411154820551
156	N	Y	0.6977873568871044
542	R	I	0.6976832461120064
656	N	E	0.6975831101235925
525	A	V	0.6974968283331154
421	K	S	0.6967476642567164
516	G	E	0.6964619048933576
588	R	C	0.6955682322008914
373	T	Q	0.6947171907161546
212	P	V	0.6945529421396597
599	S	Y	0.6919968050472229
71	T	L	0.6910712904708743
179	L	F	0.6894559981198135
296	C	A	0.6894072587858117
286	V	D	0.6892553933544574
443	I	W	0.6868226211736308
380	G	V	0.6864281353861577
509	E	G	0.6860980747132391
217	Y	S	0.6859268837675685
181	V	E	0.6857464497182528
373	T	M	0.6856922083482327
94	N	Q	0.6855487367387925
424	I	R	0.6848370877064582
397	S	L	0.6848363295684481
60	A	I	0.6848026929592879
108	I	K	0.6841606543509304
327	R	G	0.6833673806857093
116	L	V	0.6821120279017936
518	V	I	0.6820768279743973
577	Q	P	0.6817716580976765
153	E	G	0.6817053484926372
327	R	V	0.6797369306362806
377	N	G	0.6792939110446317
228	C	G	0.6788832596936397
63	T	C	0.6788478988781951
326	I	D	0.6787540286984342
305	K	S	0.6783697326418076
123	T	Q	0.6783305583434501
345	V	E	0.6766407146478421
623	W	L	0.6765228658338578
176	F	L	0.6761465048734694
699	F	H	0.6745344831454956
301	N	F	0.6744884919470033
693	I	M	0.6743145620796456
467	T	A	0.6736428958732302
701	V	T	0.6734382366570355
190	E	I	0.6730265985890689
119	C	L	0.6725836902731983
172	V	Q	0.6725235600918456
306	S	Q	0.6724495753007714
141	D	M	0.6723280501754
607	N	D	0.6721045039628799
348	Q	V	0.6707676088431744
33	N	R	0.6706558614599448
243	S	Y	0.6705674150305102
276	N	K	0.6702292488169002
76	P	N	0.6696211702178813
419	R	N	0.6688480174527192
236	T	N	0.6679735875512431
136	N	A	0.6672646846206415
263	G	R	0.6671551013597581
371	V	D	0.6668000109272391
287	Q	H	0.665747217215493
373	T	H	0.6656952147432551
97	K	D	0.6648215777854987
47	D	L	0.6641089862420301
287	Q	N	0.6635406231153512
308	R	D	0.6624855560358266
290	T	I	0.6621603255766617
425	N	L	0.6617257313888842
505	V	H	0.661641512111337
71	T	Y	0.6607798008825656
452	L	H	0.6604948059768447
403	Q	A	0.659747707177144
476	R	F	0.6596936189980668
177	Y	S	0.65965969676152
276	N	G	0.6595902069435922
92	E	L	0.6595174008012181
130	Q	W	0.6588961873808286
508	R	N	0.6584406479567727
327	R	Y	0.6579562011961833
184	I	D	0.6577900003477104
73	A	S	0.6574890248525502
359	I	R	0.6574471683794524
339	N	Y	0.6572954532748208
299	P	L	0.6571454113971997
370	E	V	0.6568214111788272
69	W	P	0.656545650958961
321	D	Q	0.6564816547164292
603	I	V	0.6564084146091916
161	M	R	0.6553927074168289
302	N	G	0.6547416194513894
439	I	S	0.6542756249940669
202	T	F	0.6534747952935034
69	W	G	0.6509498574722623
692	L	F	0.6506004448378007
342	L	F	0.6505523962410401
570	V	D	0.6505320464886125
275	E	T	0.6504185628669471
106	T	Y	0.6492877798954275
352	H	A	0.6491677363026775
132	T	N	0.6484584881017206
691	G	W	0.6484271376852881
174	S	H	0.6481497573588303
441	G	Q	0.6477430669177899
142	M	T	0.6473485204068834
627	T	A	0.6472876672522261
60	A	F	0.6470807624274519
128	T	S	0.6470389829043288
315	Q	V	0.6467568149352603
693	I	S	0.6444872798193738
325	D	K	0.6430183195048705
177	Y	L	0.642770723420492
358	I	C	0.6421164954958869
237	G	V	0.6420437098396222
627	T	P	0.6415943297485
306	S	K	0.6414525881435915
305	K	T	0.6411230284006978
124	P	A	0.6407676843138105
298	R	S	0.6403685346949812
188	N	V	0.6399490817689198
636	S	A	0.6399339785057415
405	S	G	0.6395078090108295
288	F	S	0.6394611787399769
339	N	T	0.6392204329346545
409	G	F	0.6382715176382363
322	I	S	0.6380645619753063
79	P	G	0.6370905870305381
178	R	Q	0.6370105016898563
37	T	N	0.6369929904559746
661	L	W	0.6369095959752972
233	F	I	0.6366937566487477
177	Y	F	0.636315374181838
337	T	L	0.6356763523433316
314	G	H	0.635251065836138
112	W	S	0.635249574228314
313	P	H	0.6351061579344024
413	S	W	0.6350912902277153
327	R	S	0.6341756736680947
128	T	N	0.6341445765933963
31	A	D	0.6341230378923126
540	Q	R	0.6339856994199752
184d	Q	P	0.6334364451650705
84	I	A	0.6334014235944574
417	P	L	0.6328055540220332
699	F	S	0.6326366153464961
239	C	V	0.6317330625799471
35	W	M	0.6316624524439415
68	V	E	0.6315360200915977
294	I	E	0.6315251609329219
288	F	E	0.6315218991697461
305	K	C	0.6315103453697695
129	L	I	0.6314928974201213
124	P	W	0.6314010299460173
307	I	S	0.6313336140744993
377	N	T	0.6309349929824308
44	V	W	0.6308181012791878
114	Q	T	0.6308029178936236
393	S	L	0.6304058102814628
323	I	T	0.6301215513393177
390	L	Q	0.6296170758985411
115	S	T	0.6291869014033689
93	F	W	0.6288115209017601
333	V	M	0.6286986352812949
425	N	E	0.6283387045986786
321	D	C	0.6283327889480218
120	V	A	0.6281506827628722
329	A	I	0.6278827373387065
265	L	M	0.627728385918224
157	C	Q	0.6274936511059828
598	C	L	0.6272229868857183
634	E	T	0.6271999690517962
514	G	F	0.6271033669665693
432	Q	M	0.6263083280807088
188	N	A	0.6261052187529381
326	I	T	0.6260449611078795
184d	Q	L	0.6254789560951391
323	I	A	0.6229962524184192
651	N	T	0.622414159923663
57	D	M	0.6223958358363942
364	S	T	0.6217917216336539
291	P	S	0.6216804928698323
485	K	M	0.6213585214705774
324	G	N	0.6209887117273838
688	I	C	0.6206240206668959
129	L	M	0.6189026818758139
258	Q	R	0.6188526988052759
211	E	T	0.6187911938428214
121	K	N	0.6185375113053007
518	V	G	0.6174894600135926
85	H	L	0.6173988632087019
120	V	T	0.6173166932350932
47	D	Q	0.6169534738674256
327	R	K	0.6167866424951463
184f	N	R	0.6165633913009494
290	T	Y	0.6162684586444219
103	Q	E	0.614749220609645
668	S	I	0.6133778428939822
151	R	K	0.6132987537271462
260	L	W	0.6131451247947342
697	I	R	0.6130030307653894
50	T	E	0.6129476512527771
241	S	D	0.6125180409517328
516	G	C	0.6124706642383007
498	P	T	0.6121784818851187
333	V	L	0.611993273793778
513	V	Q	0.6100484610262825
643	Y	T	0.6091414467452398
313	P	N	0.6087674966924105
92	E	R	0.608759814121638
232	K	A	0.6076833800721149
464	T	G	0.6076686125160783
168	K	M	0.6069591537038296
306	S	F	0.6068994135234751
300	N	A	0.6065487837263703
372	T	D	0.6063780793609423
485	K	P	0.6063024329570865
577	Q	K	0.6053920763274354
586	Y	T	0.605098725523098
398	N	A	0.6040668085735846
184f	N	P	0.6037342918976472
435	Y	V	0.6031688644197977
170	Q	E	0.6028142157236211
668	S	F	0.6025568825576236
270	V	S	0.6025429610513388
534	S	K	0.602231312748785
474	D	L	0.6021170905187705
171	K	T	0.6017926099725113
132	T	Y	0.6006006789519653
697	I	G	0.5987431471156959
446	V	E	0.5985821486461448
279	N	K	0.5978042250297287
634	E	Y	0.5970764156405775
260	L	K	0.596575177700455
203	Q	T	0.5964907441594925
646	L	F	0.5961860368868366
588	R	I	0.596090979492914
345	V	A	0.5949623848383279
114	Q	N	0.5946805175870482
610	W	L	0.5942188823310023
323	I	R	0.5939995862955494
342	L	V	0.5939692110822952
88	N	W	0.5933601184907462
302	N	Q	0.5931840167423115
89	V	T	0.5931445043705631
348	Q	Y	0.5929711458851368
439	I	M	0.5927357810706918
356	N	E	0.5925724378753324
341	T	Y	0.5923304919294272
241	S	G	0.5921970718380356
435	Y	C	0.5914483614410643
317a	Y	D	0.5911846381337247
421	K	M	0.5910799230738419
667	A	D	0.5910458404079376
410	S	A	0.5897066520068618
318	A	M	0.5893616688797279
215	I	A	0.5892700347930799
154	L	C	0.5891754739157917
305	K	Y	0.5888155858154863
184h	S	V	0.5885432236920313
424	I	P	0.5874211919137039
696	R	C	0.5866599910059054
278	T	V	0.5864673638011558
94	N	A	0.5864504386857297
139	T	P	0.586441017897519
246	Q	Y	0.5861831693079587
139	T	F	0.5860196964332803
184f	N	D	0.585017930690891
409	G	C	0.5849594437786401
72	H	K	0.5844044829283923
334	S	G	0.5840601158859668
339	N	Q	0.5839230023636377
82	Q	L	0.5835358536943667
92	E	D	0.5833344128596023
127	V	Q	0.5833193797528016
386	N	G	0.5821806177613502
380	G	Y	0.5815311580341025
223	F	T	0.5811879552920016
304	R	E	0.5807788372144808
568	L	Y	0.580503083027654
206	P	N	0.5802552998668066
98	N	G	0.5802275061534553
103	Q	Y	0.5802069757188679
608	V	E	0.5796955716691872
109	I	R	0.5795945648226201
691	G	A	0.5795152589326689
607	N	I	0.579475078004232
184c	N	G	0.579258709237572
326	I	P	0.5775480661112264
695	L	M	0.5775175990477402
519	F	Y	0.5775046484757151
243	S	E	0.5771998743000182
389	G	C	0.5769882071373674
184e	G	I	0.5768050821625563
290	T	Q	0.5764562225947534
484	Y	L	0.5763827154061237
212	P	T	0.5759106802915558
457	D	G	0.5754448568953262
185	N	S	0.5753800309494425
269	E	T	0.5750774446712883
484	Y	F	0.5744433766321315
417	P	A	0.5739016330316873
88	N	T	0.5737492098745967
468	F	I	0.5735463113182885
120	V	I	0.5733509544000954
241	S	K	0.5733370969584524
281	A	C	0.5725012244093406
344	K	D	0.5724673097350313
356	N	F	0.5719158480745159
402	V	I	0.5714628257221515
539	V	Q	0.571337027366595
369	L	T	0.5712119211801387
689	V	F	0.5710143341350288
592	L	S	0.5708320755063044
85	H	M	0.570205071465551
369	L	P	0.5701125391661346
85	H	Q	0.570052962414995
377	N	I	0.5698091677791844
593	L	A	0.5695686412408889
260	L	S	0.5690044006042245
239	C	D	0.5689676215380178
43	P	K	0.5688782432617495
122	L	G	0.5688414866054515
276	N	C	0.5688281889455409
283	N	F	0.5687482437317277
126	C	P	0.5687259377385444
126	C	N	0.5687259377385444
317	F	W	0.5675874687927294
326	I	E	0.5673595604170957
383	F	G	0.5664375380211288
186	N	K	0.5660960436414202
359	I	Q	0.5658785543500688
405	S	Q	0.5653880532058868
95	M	V	0.5653437907761851
292	V	A	0.5650705656031978
511	R	K	0.5647337548334137
623	W	R	0.5638289534534326
130	Q	M	0.5636346197506542
261	L	V	0.5633571264597442
321	D	M	0.5632414931830257
683	K	H	0.5632369702860921
218	C	Y	0.5626552293315598
383	F	Y	0.5623879057513995
153	E	W	0.561945704457985
278	T	K	0.5618241053625278
635	I	A	0.5614210378335207
117	K	M	0.5612772687096692
461	T	W	0.5607950679302195
313	P	S	0.5605788767076286
132	T	E	0.5604453597399734
153	E	K	0.5601808792245323
471	G	S	0.5598808271684055
399	T	G	0.5585735738112878
353	F	S	0.5585297031637689
135	T	S	0.558285886819411
194	I	N	0.5580555309490431
303	T	H	0.5577457289060029
33	N	I	0.5577180340469943
326	I	A	0.557696426849686
357	T	M	0.5564642136189316
199	S	T	0.5562623101324291
381	E	R	0.5561857913009074
266	A	R	0.5559272803704027
138	I	K	0.5551365659416194
440	Q	D	0.5550650154237048
195	N	Q	0.5549069045755013
237	G	L	0.5546244681603909
370	E	P	0.5542255192494542
209	S	K	0.5540509384280653
120	V	S	0.5535183400882294
160	N	L	0.5532031334888123
142	M	I	0.5525072238549251
184d	Q	I	0.5521871948021138
443	I	F	0.552074766974658
477	D	L	0.5520157657887659
480	R	N	0.5517096356919564
230	D	S	0.5511662642474826
393	S	Y	0.5511058369432918
298	R	K	0.5507660628439597
80	N	M	0.5506182884238012
375	S	C	0.5498195127266785
322	I	H	0.5497111414901145
428	Q	A	0.5495619028673313
483	L	I	0.5484508531520614
323	I	E	0.5478750138345329
352	H	F	0.5476978593374082
215	I	L	0.5475286251020544
489	V	A	0.5465722581045362
348	Q	C	0.5465310039275362
154	L	S	0.5464768332094417
322	I	F	0.5463573631021291
38	V	P	0.5459242879855366
627	T	D	0.5458440131872602
152	G	I	0.5454863811782553
422	Q	S	0.5440581238160406
438	P	H	0.5438679051042754
621	E	P	0.5437922953446277
168	K	A	0.5433546605479905
510	K	Q	0.5432257789353773
458	G	C	0.5428288398274701
370	E	G	0.5422166503164085
115	S	H	0.5419741640935674
488	V	G	0.541967685884158
483	L	R	0.5419346751535912
414	I	A	0.5418741413658299
170	Q	N	0.5416097828696963
610	W	S	0.5413115694095268
700	A	M	0.5411852754361222
336	A	N	0.5411428215242268
565	L	M	0.5409686176813431
694	G	E	0.5402765327718408
271	M	V	0.5401011835100544
682	I	C	0.5400033986075424
233	F	S	0.5398041308325108
335	K	C	0.5382995012560224
270	V	C	0.53792265018953
176	F	Y	0.5376019752972704
130	Q	E	0.5373275323583933
529	T	D	0.536877238742916
605	T	D	0.5362486454004328
407	S	T	0.5362190102812665
458	G	M	0.5361124770055263
293	Q	M	0.5356342724571364
456	R	G	0.5356043518776418
572	G	M	0.5354848869603391
211	E	S	0.535440044165333
436	A	G	0.5333610425734272
586	Y	R	0.5328991201892294
463	S	Y	0.5326563846158532
513	V	H	0.5317192565458131
323	I	Q	0.5311486808674304
68	V	C	0.5310427439767896
72	H	C	0.5308505669606156
266	A	E	0.5306141885690789
484	Y	Q	0.53060308793327
35	W	P	0.5305428028452598
125	L	T	0.5304164203433902
443	I	H	0.5302157224895433
505	V	C	0.5301243091944402
464	T	K	0.5299646261075388
602	L	P	0.5290819512306443
594	G	Q	0.5290721528078896
319	T	P	0.5289947256189428
160	N	V	0.5284392359654447
195	N	V	0.5284134938141457
92	E	I	0.5282618272280994
134	V	W	0.5275835090442561
228	C	Y	0.5275780163342583
205	C	V	0.5275095441862703
219	A	K	0.5273983220241416
221	A	Y	0.52716309462402
207	K	G	0.5268125776441901
319	T	K	0.5265571862945404
108	I	V	0.5264421332283987
393	S	R	0.5263712040902846
492	E	C	0.5261515842992915
337	T	S	0.5252331216162477
398	N	W	0.5250059998579052
139	T	G	0.5249059110073375
618	N	Q	0.5248096323651125
428	Q	R	0.52467992580404
208	V	T	0.5237548604761543
383	F	L	0.5233418363858406
441	G	H	0.522530405383401
479	W	I	0.5224215578214018
197	N	F	0.5221121201624394
449	I	T	0.5206329909002558
640	Q	W	0.5204632930692203
317a	Y	W	0.5203146194394846
517	A	S	0.5201355410609009
63	T	R	0.5199776371472671
459	G	M	0.5196144590586876
191	Y	F	0.5193083640847725
69	W	C	0.5190473544774038
389	G	D	0.5189266638043314
452	L	G	0.5185630726702898
629	L	H	0.5184966443079044
422	Q	H	0.518040824747347
45	W	H	0.5174540280377387
114	Q	Y	0.5174512483862233
454	L	S	0.5169816370258273
323	I	C	0.5162960605338769
60	A	M	0.5162342669222563
142	M	D	0.516124479174612
344	K	F	0.5152688262310269
462	N	H	0.5147998868185979
91	E	L	0.5139803190932322
508	R	G	0.5139158529033937
610	W	C	0.513751636675832
420	I	S	0.5135991661259787
518	V	L	0.5133007613908002
460	S	Y	0.5132275412872292
602	L	H	0.5126696413756464
252	K	A	0.512630938328428
693	I	N	0.5123514236790343
190	E	L	0.5112590694518813
341	T	I	0.5107209775740262
182	V	L	0.5106462796742701
36	V	T	0.5100564354766448
170	Q	A	0.5096082865715981
550	Q	S	0.5094206180354787
298	R	G	0.5088407680258652
415	T	H	0.5088378848604223
54	C	G	0.5087221359111155
459	G	T	0.5085874479401987
35	W	R	0.5079773242194126
565	L	R	0.5073963613663117
105	H	A	0.5072917333442304
476	R	G	0.5070544404438269
358	I	Y	0.5066322688343103
485	K	I	0.506548729796819
236	T	R	0.5055629741638873
658	Q	V	0.5054775343621356
396	I	K	0.5053905240040738
242	V	K	0.5047382565642597
588	R	M	0.5047046674608995
376	F	Y	0.5041833932750801
642	I	P	0.5038450149468717
301	N	T	0.5037404975200426
184b	E	I	0.5035450688419714
643	Y	R	0.5033704947269806
59	K	E	0.5030686558701521
441	G	K	0.5029788969377694
585	R	L	0.5028342441776542
77	T	C	0.5024706968371936
649	S	E	0.5021643050405227
566	L	V	0.5016779174759041
697	I	Y	0.501552313537951
653	Q	T	0.5012299748661966
243	S	K	0.501198327577493
184c	N	L	0.5008982780129536
263	G	E	0.5004407311315996
301	N	H	0.5004360999739684
270	V	Q	0.5004163544341235
441	G	L	0.5003384142933872
315	Q	S	0.5002395033826208
296	C	L	0.5001514471589465
35	W	E	0.5001452495270448
128	T	H	0.5000543841803948
441	G	E	0.5000109674724244
286	V	M	0.4999995817275924
40	Y	E	0.49999343036546307
274	S	E	0.4999524442052698
246	Q	F	0.4999269602449081
116	L	G	0.49989451530987755
39	Y	G	0.4998672677406832
256	S	K	0.4998404643514647
285	L	G	0.4998229393194918
669	L	Y	0.499670615070777
348	Q	I	0.4991852133253831
565	L	C	0.4991129795075316
193	L	G	0.49850313868250506
131	C	Y	0.4974825840435355
214	P	M	0.49742113852682096
338	W	A	0.4973787579460328
359	I	N	0.4973680213022394
695	L	N	0.4971692263777484
676	S	V	0.4971480606493843
299	P	S	0.49710917312485703
343	G	W	0.49696408065457015
142	M	S	0.4969416085276258
371	V	G	0.49682048392656125
163	T	K	0.4967125734631306
375	S	W	0.49646129257030397
361	F	C	0.49643246033297106
598	C	E	0.49636289172018633
387	T	V	0.49610522800780266
130	Q	V	0.4958376966016359
382	F	P	0.49574481148638944
219	A	R	0.495587148107459
549	V	T	0.4954236906915333
184	I	H	0.4951555576025327
65	K	I	0.4948956423062115
106	T	D	0.49430683824528737
441	G	T	0.4941657143366604
566	L	S	0.4941527943194172
72	H	I	0.4941183601074819
630	Q	Y	0.49368437043670327
32	E	L	0.49365009650853775
67	N	Q	0.49336684147035076
520	L	R	0.493308623670118
240	P	D	0.49326128233142513
419	R	K	0.4928349644581326
190	E	A	0.49193686024683386
413	S	F	0.49149481797188366
181	V	Y	0.49114231395152397
333	V	S	0.4900609902016022
134	V	D	0.48971303709718383
587	L	H	0.48884554582899625
385	C	H	0.48820572524985406
321	D	F	0.48726502661494353
431	G	A	0.4866983444468092
356	N	K	0.48640667636593665
620	S	Y	0.48631480807758665
236	T	E	0.48607277770327784
483	L	V	0.48595378322298527
479	W	R	0.48541864555538994
445	C	G	0.4853625700476327
62	E	F	0.4853493150890249
476	R	H	0.48493357731088516
49	E	M	0.4846678622468593
267	E	I	0.4841887405328844
585	R	M	0.48387590945046693
206	P	I	0.48385907152659324
62	E	T	0.4838578444389313
357	T	Y	0.4837798804508184
317a	Y	T	0.4831736589225172
80	N	S	0.4830540264397565
395	W	H	0.48277170816859466
184b	E	Y	0.48267388910613773
275	E	I	0.482286056521658
444	R	N	0.48194909683733256
104	M	T	0.4814085041981409
600	G	M	0.48128673600144356
184b	E	Q	0.4810697967277483
527	G	Q	0.48090104657251587
660	L	F	0.480688184526312
352	H	D	0.4805676515253019
254	V	P	0.48055120932328754
130	Q	Y	0.47867759409501265
397	S	C	0.47856485604460974
506	V	Y	0.4783275439814084
49	E	W	0.47805044213374664
115	S	R	0.4779854435237114
202	T	A	0.4779304199770255
158	S	C	0.47771880728431587
82	Q	R	0.47770188378612705
299	P	T	0.47639831642262
538	T	A	0.47607374952006354
240	P	R	0.47605629365953706
189	K	S	0.4760064369700404
367	G	A	0.47594754797125016
536	T	S	0.47568989441972703
421	K	F	0.4755213037043232
483	L	C	0.47545308834892025
497	A	L	0.47519831879345215
609	P	R	0.47510474828961813
498	P	D	0.47502948270235185
639	T	K	0.4749376545059605
321	D	L	0.4748717550749598
169	K	D	0.4748631774376426
474	D	Y	0.4744948465205192
481	S	E	0.4740700454234591
650	Q	H	0.47400818070833256
555	L	M	0.47373981778355484
348	Q	E	0.47294161379752686
218	C	E	0.4725039861041581
138	I	H	0.4724656661666733
468	F	N	0.472432198228146
468	F	A	0.472432198228146
189	K	W	0.4721238087130532
242	V	G	0.4721006269045902
346	V	A	0.47186811686577196
441	G	F	0.47177254747017056
441	G	M	0.47177254747017056
263	G	S	0.471468303000253
178	R	F	0.4714097135726724
117	K	I	0.47136740694330337
166	R	G	0.47103691022090177
68	V	T	0.4709486530848959
199	S	P	0.4708368297982562
123	T	V	0.4706357739374059
397	S	R	0.47035446810619364
515	I	H	0.4701329181989457
454	L	A	0.4701327343884068
109	I	G	0.46986406926935914
498	P	H	0.4691715518508797
398	N	D	0.46897104836528913
415	T	A	0.46874337218350237
332	N	D	0.4684150745808451
138	I	N	0.4684052888202279
286	V	I	0.46770240717707684
478	N	K	0.46767323660317933
209	S	A	0.46756613391910606
351	K	F	0.4674256011674188
476	R	K	0.46665791732507234
413	S	G	0.46633742917054033
665	K	Q	0.4660178175768047
278	T	E	0.4660070914330562
232	K	H	0.4659903014062052
153	E	Q	0.4656663807210509
444	R	Q	0.4654695196367082
394	T	A	0.46542782467672494
186	N	L	0.46529399819741646
422	Q	R	0.4650701300612898
302	N	W	0.4648928989158409
502	K	I	0.46464033170250596
355	N	T	0.4640090894615754
65	K	E	0.4639933774946382
657	E	T	0.46395139105648386
347	K	E	0.463835292599281
184h	S	P	0.46381258365311634
601	K	I	0.46378345801288295
584	E	P	0.46376714990439
571	W	L	0.46284422539940595
326	I	R	0.46277672992693564
156	N	K	0.46273091541851824
50	T	P	0.4624210048672037
184d	Q	V	0.46194015296342644
602	L	Q	0.4619247732050724
653	Q	P	0.4618919392695038
94	N	R	0.4614151992299005
609	P	W	0.46030991969867846
232	K	D	0.46017779815026716
635	I	S	0.4601763688282645
223	F	P	0.4600347503167135
560	E	A	0.46000098545625545
470	P	A	0.45994437414592154
248	T	S	0.4589757868120299
678	W	N	0.4587272641546165
100	M	L	0.4586997471315147
85	H	Y	0.4580095262617784
132	T	R	0.45720407860522283
40	Y	N	0.45648483232057646
46	K	D	0.45635247049827576
184f	N	L	0.45573841019124517
275	E	R	0.45568874656442654
640	Q	Y	0.45537783555748923
585	R	E	0.4552589989323133
632	D	W	0.4547908476199131
363	N	L	0.45470285670920046
278	T	F	0.45464705318301457
316	A	Q	0.45447528511884555
377	N	L	0.454174557691123
294	I	L	0.4541652395763335
388	S	E	0.45412273491307736
230	D	E	0.4538304717893427
76	P	G	0.4538021463406304
224	A	L	0.45353844930937226
309	I	H	0.4532226611478765
312	G	K	0.45289728879912095
120	V	N	0.45259483784128196
104	M	A	0.452473491997898
518	V	S	0.45189448356117357
550	Q	A	0.45180051076272887
600	G	E	0.4517513291912633
234	N	H	0.45149978683884723
478	N	F	0.45148553955327386
91	E	I	0.4507910863664663
155	K	V	0.45072855508524984
41	G	T	0.450536516883171
206	P	M	0.45036017719354293
168	K	F	0.44963066022463716
170	Q	H	0.4494306864908002
223	F	L	0.4486622931374203
83	E	Y	0.4485465130239997
585	R	F	0.44826803389176784
184c	N	V	0.44774150632067483
321	D	Y	0.44765610690101015
154	L	H	0.44754307830240503
439	I	N	0.4473730595679143
113	D	N	0.4470595172770664
301	N	G	0.44679930740946455
190	E	T	0.4465966938247234
62	E	R	0.44658627010509383
193	L	I	0.44634893071554915
689	V	M	0.44582133956333786
326	I	S	0.44517794321064524
599	S	V	0.44447054082528653
126	C	L	0.4438701199997845
348	Q	S	0.4437688813562769
101	V	S	0.44370455751304644
334	S	E	0.44356821456048495
209	S	F	0.443449539365025
232	K	V	0.4432500182077044
230	D	P	0.4422301371199978
596	W	R	0.441869252300652
116	L	T	0.4416129537249417
417	P	V	0.44125779232089857
358	I	K	0.44125390643344486
468	F	L	0.440528819626008
221	A	I	0.4404283917696771
639	T	A	0.44032174079579034
110	S	Q	0.4399842509337227
257	T	I	0.43967251779257716
260	L	N	0.4394144746202676
505	V	S	0.4394024522630643
318	A	C	0.43926373075693687
616	N	T	0.4389632687688102
351	K	P	0.43873678429969143
394	T	M	0.4383567481848198
360	R	M	0.43834666926457533
242	V	D	0.43817485071601314
266	A	C	0.43802883083423927
561	A	T	0.43792497711865686
175	L	A	0.4378977174779435
164	E	L	0.4378121283198986
151	R	Y	0.437712630704618
319	T	E	0.43751120128867366
117	K	P	0.43731008851318437
248	T	H	0.43727683296085035
162	T	G	0.43727411473159555
332	N	S	0.43696473341094333
683	K	R	0.4369297027321445
159	F	A	0.43679688986506415
444	R	D	0.4363412057748275
564	H	P	0.4354664660305579
221	A	C	0.4353983274736897
609	P	V	0.43528446577983215
118	P	F	0.4352576727704766
80	N	R	0.4346903075960017
395	W	G	0.43459977711070646
699	F	L	0.4343755999452453
551	Q	F	0.43431932138221424
376	F	R	0.43427586172086086
656	N	Y	0.4341652035924614
666	W	R	0.4339733545559893
294	I	F	0.43381493386938713
562	Q	K	0.43377784267998865
96	W	R	0.43374285873824553
509	E	Y	0.43334860301995276
316	A	I	0.4332215556229247
460	S	V	0.43238542286836634
234	N	G	0.43225729840979654
168	K	T	0.43195740053016346
241	S	R	0.4315174012112097
435	Y	N	0.4313669918253719
330	H	T	0.4310157780867263
354	G	S	0.4308549313919937
657	E	L	0.4307205350652268
85	H	S	0.43058380373156613
493	P	Q	0.43035067635033075
328	Q	K	0.4303070267447805
364	S	A	0.42983319501370787
357	T	R	0.4295334928058696
113	D	V	0.42950333401951307
423	I	N	0.42943965251276434
180	D	M	0.42873222411300027
205	C	R	0.42855070722116695
405	S	V	0.42841396363982925
604	C	R	0.428015976365482
102	E	M	0.4279893679729355
269	E	R	0.4279022148627842
234	N	Y	0.42749905847722064
104	M	C	0.42725948763377775
266	A	I	0.42717182787816166
322	I	R	0.4269210073110469
593	L	C	0.42691160005251694
107	D	T	0.42656044758101913
283	N	P	0.4260118957644534
192	R	Q	0.4258296722159431
405	S	W	0.4257720306418814
164	E	K	0.4254829015617472
608	V	M	0.4252696209715438
208	V	Q	0.4252568590850362
607	N	Y	0.42517321806924796
131	C	F	0.4250441030117924
593	L	H	0.4244505308862431
164	E	N	0.42433349493941896
540	Q	H	0.42427858819368747
553	S	H	0.4241530160235785
258	Q	C	0.42411147996456694
482	E	K	0.42406168421744134
162	T	Y	0.424038009051
69	W	N	0.4240270316046114
116	L	C	0.4238929685873526
221	A	L	0.4237479908280107
402	V	W	0.4233424234613037
446	V	Y	0.42313931612929023
377	N	F	0.4228072181675781
208	V	M	0.42236654409211083
304	R	K	0.42227210585773606
229	K	R	0.42212923373532085
376	F	D	0.421622211540274
193	L	F	0.42147909145025886
379	G	P	0.4213442331029725
411	N	A	0.42072183825929005
386	N	T	0.4201858629108531
496	V	M	0.419636280370839
273	R	N	0.41958481453557817
134	V	F	0.41948878475290485
631	W	R	0.419465995925819
519	F	G	0.4194029772262253
69	W	M	0.4194017766884692
38	V	C	0.419394428440661
317	F	V	0.41932302238033525
39	Y	N	0.4187267185474426
628	W	L	0.41830336346899605
411	N	V	0.4181952921668903
337	T	P	0.41756061620776014
300	N	P	0.41735469111256196
687	M	R	0.41723269977806343
106	T	E	0.4168696141418632
561	A	M	0.41671433193853885
122	L	A	0.4166258703056683
99	N	G	0.4163254249711785
270	V	P	0.4162767758925383
487	K	T	0.4162272759093001
94	N	W	0.4159058478225784
483	L	P	0.4158561641659304
437	P	L	0.41560749440959427
496	V	Y	0.4155892183960605
536	T	R	0.41557815031033485
364	S	Q	0.41526687242050553
216	H	W	0.41510518246734623
166	R	Q	0.41498935543480725
265	L	H	0.4149379290927288
647	E	F	0.4146734561494332
344	K	W	0.41458985182063246
535	M	F	0.41436884046828115
259	L	V	0.4142077318966748
630	Q	D	0.4137875426540879
87	E	V	0.41372032383709556
670	W	H	0.4133947044056672
166	R	E	0.41334159528691755
612	S	C	0.4129204499078838
127	V	S	0.41284033175854246
688	I	F	0.41277616410733187
238	P	R	0.41269851690117587
530	M	R	0.412673708499996
573	I	S	0.4125588020807076
200	A	H	0.4122546587929656
219	A	I	0.41161669043036136
136	N	E	0.41112088325146057
64	E	K	0.41108047745408316
679	L	G	0.4110629198335477
337	T	R	0.41073349506154383
374	H	V	0.4102631623880196
267	E	K	0.40969618262400487
481	S	H	0.40936803221719875
600	G	F	0.40857986170721244
636	S	R	0.40857431087229396
502	K	F	0.40838909172613547
253	P	A	0.40806931261736334
643	Y	W	0.4079032899678636
374	H	T	0.40728965800636063
303	T	V	0.40679311826200304
441	G	D	0.40661875374579337
194	I	M	0.40584655327405383
124	P	L	0.4055497524926272
258	Q	A	0.4053923743058492
65	K	P	0.40512966924411997
465	T	N	0.40453259191252844
553	S	N	0.40440365773889986
501	A	S	0.4042052176658269
394	T	P	0.40406981601558123
436	A	T	0.4028198160290474
502	K	R	0.40269548685870066
215	I	M	0.40265713193162433
422	Q	V	0.4026332105488042
416	L	D	0.40261511682098455
417	P	M	0.4024137199561976
550	Q	Y	0.40235299099304284
480	R	Y	0.4022101073295531
273	R	S	0.40220052357106456
541	A	L	0.4019663941000231
505	V	Q	0.4019567268375514
356	N	H	0.40179515100412083
445	C	P	0.40168256368051247
366	G	Y	0.40127674420149373
431	G	C	0.40109000353295765
203	Q	S	0.40086860048658174
275	E	V	0.400713092968157
321	D	A	0.40062362388894485
91	E	K	0.4002351342791889
370	E	F	0.40000254057296647
477	D	Q	0.3998999171488899
236	T	S	0.39969100196850504
399	T	A	0.3996445689756496
479	W	H	0.39956794066272444
62	E	L	0.3995417777413071
446	V	P	0.39943158720516003
643	Y	S	0.39927413377484944
628	W	G	0.39893309980961267
457	D	I	0.3989064938292258
526	A	G	0.39875167016041835
73	A	P	0.3980444507265993
660	L	T	0.39768987268400924
565	L	E	0.3975288574752346
94	N	T	0.3970944368375222
686	I	K	0.39663466457548724
350	R	G	0.3965531369978383
174	S	F	0.3963488580186206
196	C	Y	0.3962117258493253
443	I	R	0.3958399710480194
414	I	K	0.39583604115327387
168	K	H	0.39485182476049363
547	G	S	0.39442685586047604
178	R	T	0.3943379347831629
340	E	I	0.3942011264978196
324	G	T	0.39415979575226556
321	D	T	0.3940942660115917
269	E	Y	0.39386788679728313
393	S	E	0.3934492021058831
698	V	N	0.3933942121429381
37	T	G	0.3933842361532259
313	P	Y	0.3925350554431797
198	T	S	0.39227750251127813
671	N	R	0.3922745935110293
429	R	I	0.39221867910559355
523	L	M	0.3917930719580785
184b	E	S	0.3917182146662559
669	L	Q	0.3910331436453953
106	T	N	0.3909583454090705
201	I	T	0.390939933674064
244	T	G	0.3909295820372552
63	T	P	0.39084246118264676
507	G	A	0.390396606957346
263	G	Y	0.3903528367824025
105	H	Y	0.38965263079905355
700	A	E	0.38953743380209715
282	K	Q	0.3894488020995944
52	L	W	0.3887836794692619
426	M	T	0.38871135716888405
681	Y	D	0.38803586163046583
692	L	K	0.38787779003214806
228	C	S	0.387853460981887
399	T	E	0.38707780085321164
124	P	H	0.38650926110051376
700	A	V	0.38638996911736473
89	V	S	0.38624154068995903
700	A	S	0.38617833105490806
106	T	C	0.3861008336926218
116	L	R	0.3860010225841308
459	G	D	0.38538881512670037
121	K	I	0.3852446038941972
209	S	D	0.38511997077631316
162	T	V	0.38511335286747894
557	R	L	0.38500620270954955
203	Q	H	0.3848800953454386
159	F	L	0.3848434845055963
178	R	H	0.38441687552519066
677	N	R	0.3843889465799944
363	N	D	0.38428058663396225
195	N	G	0.3842179174238698
101	V	A	0.3840924872803259
656	N	K	0.38376419117752153
415	T	F	0.38364322815699325
287	Q	V	0.3831605907635711
95	M	G	0.38293470184306855
493	P	G	0.3825376792461088
558	A	S	0.38224025507410253
394	T	L	0.38134390342821123
406	N	K	0.3811995056877139
111	L	F	0.3808792257367642
82	Q	C	0.38059797818489194
354	G	V	0.38051044775633125
316	A	P	0.3801288773164466
411	N	D	0.3793461210171991
359	I	F	0.3791411375237007
65	K	W	0.37911318698778257
362	A	P	0.3786138829637508
136	N	D	0.3785194614046817
619	L	M	0.3784989864059123
357	T	C	0.37811875947625384
647	E	L	0.37759521249263206
368	D	G	0.37744451894085057
317	F	Y	0.37675446496337345
573	I	E	0.37672051043466515
251	I	L	0.37627156774427883
184	I	Q	0.376237874484505
99	N	S	0.375106223682101
695	L	V	0.3750497806686667
461	T	R	0.37496986221588224
200	A	C	0.3749546082000606
246	Q	T	0.3749227116286861
285	L	Q	0.3747786629056453
317	F	Q	0.3746840138727604
296	C	G	0.3745968249138397
328	Q	C	0.37454188542305084
654	E	K	0.3742270445116014
449	I	M	0.37395438555457977
140	D	H	0.37391732685205636
372	T	S	0.37322646687022654
682	I	V	0.3731214555448127
546	S	V	0.37310206837357446
320	G	F	0.3730760498688861
265	L	V	0.3726806782176706
283	N	V	0.3724212812428006
295	N	D	0.37241912566372404
438	P	Q	0.3723589137408864
258	Q	N	0.3721858147252745
184e	G	C	0.37196235165400326
80	N	K	0.37194363104219097
194	I	E	0.3712863983747645
647	E	Y	0.37096113734449376
418	C	Y	0.37072412380056236
187	S	W	0.37061622817939716
608	V	T	0.370553655708878
46	K	Q	0.3705370484075523
280	N	Q	0.37048491006951195
647	E	P	0.37045663908343274
154	L	R	0.3703794143796746
538	T	S	0.3703183181778868
320	G	D	0.3701994674828991
200	A	T	0.3701370353667327
225	I	S	0.3700476444777807
524	G	Y	0.3700069185664506
352	H	I	0.36999971928210434
628	W	F	0.3699505922765352
622	I	S	0.36991817252553444
563	Q	T	0.36981647121838723
682	I	R	0.3697064752661419
680	W	S	0.36949481115957544
661	L	K	0.3694784446659069
314	G	W	0.3694412961678369
320	G	P	0.36931456990663664
114	Q	E	0.3692438255896794
264	S	Q	0.36904866959012117
277	I	G	0.36904219508462693
262	N	A	0.36901381320755644
259	L	K	0.3687753949223223
424	I	K	0.368768058575897
250	G	M	0.3687545278355822
553	S	Y	0.36867306543694056
575	Q	R	0.36858858177453924
45	W	C	0.3685451802987805
128	T	R	0.3685371812634978
41	G	V	0.36841999380242646
240	P	W	0.3682563749317179
196	C	R	0.3677552135293138
318	A	T	0.36773950522725135
63	T	N	0.3673727814766935
594	G	S	0.3673382932966879
626	M	A	0.3670372598996554
134	V	E	0.3669291325955406
327	R	N	0.3669132893633856
189	K	L	0.36617563166793776
102	E	H	0.36616599832491664
153	E	H	0.3655264838821132
462	N	A	0.3646917109292702
266	A	P	0.3646542174889802
31	A	I	0.36437496141493353
570	V	G	0.3641177927381093
388	S	T	0.3639813649285391
679	L	I	0.36393756746556666
632	D	C	0.3639099866075959
168	K	N	0.36390761356576173
189	K	T	0.3637105075961079
308	R	L	0.3636682846863101
343	G	K	0.36331243091524545
99	N	P	0.36321208302058605
328	Q	P	0.3631029778176554
456	R	I	0.36306462781848803
564	H	A	0.36300238009834884
177	Y	N	0.36291152969059104
114	Q	C	0.3624670842203641
238	P	H	0.36239836020590327
551	Q	I	0.3618882221860533
151	R	C	0.36178419278608565
646	L	S	0.3615677930044368
622	I	R	0.36130803010243795
106	T	A	0.3611893266764422
198	T	G	0.3608641283928132
506	V	W	0.36074459468362163
419	R	V	0.36041269742943327
184b	E	M	0.360226866998248
214	P	Y	0.36011152165053717
427	W	L	0.36009368123715024
196	C	S	0.3600387365231022
557	R	V	0.3599153359549123
347	K	Y	0.35989863457683413
384	Y	E	0.3597055063740404
232	K	S	0.35956470524925244
308	R	I	0.35930707134597056
392	N	G	0.3588518816372245
644	G	Q	0.3585776094070043
96	W	Y	0.3582705424637493
308	R	H	0.358255475015761
573	I	P	0.35815997583039905
412	D	M	0.3580406519108361
429	R	H	0.35797952302335534
455	T	G	0.35779220823407953
346	V	C	0.3577452375567949
466	E	G	0.35703464018471864
244	T	L	0.3569671056874223
671	N	K	0.35684574406147496
103	Q	D	0.356505350032123
205	C	W	0.3563701749131947
274	S	C	0.3563542560979497
42	V	E	0.3561752677804059
160	N	I	0.35616729231769695
557	R	W	0.3560213973187562
50	T	A	0.3558473196423767
184b	E	R	0.35566485700525463
282	K	D	0.3553807883556207
350	R	F	0.35463801389293803
141	D	C	0.3543055926569134
292	V	I	0.35418267111409335
249	H	Y	0.3540147892795396
702	L	V	0.3539245134143854
304	R	G	0.353806164736592
318	A	S	0.35342361466290206
335	K	I	0.3527874414592141
509	E	S	0.35278046594939894
289	N	K	0.3525948104707199
34	L	Q	0.35247350166154845
282	K	A	0.352385347772584
334	S	N	0.3520252742808112
473	G	R	0.35188669118297655
293	Q	Y	0.351603916315969
385	C	S	0.3515915720159368
288	F	V	0.35149477119755473
317a	Y	H	0.3511367161046462
350	R	I	0.3511100219669675
298	R	T	0.35087880607954874
243	S	Q	0.35079643971444296
198	T	I	0.35046999861586026
655	K	R	0.34993951427187087
160	N	D	0.34967248231733866
484	Y	H	0.34936557381526
295	N	F	0.3492097782966319
476	R	Y	0.3490849174405084
268	E	A	0.3489006807880371
211	E	V	0.3487474486831539
437	P	S	0.3483721042513323
87	E	N	0.3478148638427735
417	P	K	0.3477410697892184
50	T	L	0.34701609547076434
79	P	V	0.3468336677748824
296	C	Y	0.34672416287410895
349	L	V	0.3465449932439066
496	V	S	0.34645305508985835
164	E	W	0.3464178721888126
97	K	P	0.3462749782398224
175	L	Q	0.34627063706106564
645	L	E	0.3462158922584785
340	E	G	0.3461924820131961
375	S	T	0.34598776036448037
178	R	W	0.3458744038857841
473	G	D	0.3458700548958036
684	I	Y	0.34539512678687667
443	I	S	0.34526994539969513
465	T	P	0.34514362967069995
62	E	S	0.3448587672998191
417	P	E	0.3441223451918013
151	R	V	0.34369808019651166
47	D	T	0.3436276925912566
427	W	R	0.3436084629959615
365	S	D	0.34337541822702633
142	M	H	0.34299238604370635
223	F	R	0.3429759479770165
172	V	E	0.34287439162380307
79	P	H	0.34278606756338925
178	R	I	0.342199333362545
82	Q	H	0.3420520573761011
490	K	Y	0.34172728429418764
230	D	M	0.34162624798358804
184e	G	F	0.34155995993991384
130	Q	P	0.34153324833974563
676	S	T	0.341428464560498
395	W	F	0.341320532259048
184e	G	P	0.3411405200387013
211	E	N	0.34109695947859686
539	V	Y	0.3409058752944695
200	A	Y	0.34087041096568316
476	R	Q	0.3408030630328942
396	I	H	0.34079256301432176
193	L	V	0.3407383569405444
517	A	E	0.3406828336310745
223	F	M	0.3406631461252629
97	K	T	0.3406046874410237
203	Q	L	0.3405639953907413
696	R	S	0.34053542315342006
229	K	L	0.3402171999204858
422	Q	A	0.3401629567104601
358	I	T	0.3399565942138522
119	C	E	0.3396348498490422
203	Q	F	0.33938986091630885
215	I	E	0.3393879817636479
178	R	C	0.33933146942805453
260	L	E	0.33928859128557587
401	S	K	0.3392410226005743
59	K	F	0.3391556042909893
235	G	C	0.33914427579591844
389	G	K	0.33911427165200675
187	S	D	0.3388820355736054
157	C	T	0.33887044423852497
199	S	H	0.3384781021237974
324	G	H	0.33828897052874796
184c	N	F	0.3380232029519159
401	S	A	0.33786393906735673
339	N	L	0.3378127190845802
504	R	L	0.33772884967911865
333	V	K	0.33734058223027524
516	G	M	0.33725480118418094
343	G	E	0.3369100270565926
381	E	H	0.3366930241847997
634	E	Q	0.3364258475818369
185	N	V	0.33636241821214574
554	N	Q	0.33607353383520533
40	Y	H	0.3357827146065574
184a	N	D	0.335700120027833
257	T	A	0.33526451514636524
226	L	V	0.33501295699566774
581	L	K	0.33452621060274357
528	S	H	0.3344771627721077
273	R	F	0.3344338145767643
138	I	G	0.3343766095534457
184a	N	Q	0.33431374741047676
267	E	R	0.3339575743362008
289	N	V	0.33360552450781855
171	K	W	0.3334255606904103
155	K	H	0.3332429801111924
340	E	R	0.3331507139638373
437	P	R	0.33300728592121287
529	T	L	0.3329912648754014
238	P	Q	0.33297828924387873
441	G	A	0.3328516245621452
105	H	N	0.3327536598241708
49	E	K	0.33268917478841636
89	V	L	0.3326701641951408
102	E	P	0.3325622143583764
460	S	Q	0.3322303590149266
324	G	M	0.3319516206198631
474	D	F	0.33167615963163893
485	K	E	0.33118949635201195
396	I	W	0.33110709091328944
395	W	E	0.3310953298309972
380	G	F	0.33094383755823864
475	M	V	0.33094343243362634
606	T	N	0.33084771747506325
32	E	M	0.3308200851337372
272	I	T	0.33077901039886737
308	R	P	0.33040548101342515
548	I	A	0.3303112829957104
67	N	S	0.3300616213692673
278	T	I	0.32974816597273504
565	L	P	0.32942994675945875
142	M	P	0.32863757285599093
557	R	T	0.3284401799749896
328	Q	H	0.32813277101362404
478	N	A	0.3273457637693012
257	T	M	0.3272594903033085
481	S	C	0.3272015543855421
243	S	G	0.3271836398480649
312	G	H	0.3270843976817162
659	D	C	0.3268139238526493
377	N	E	0.3265824626076308
579	R	G	0.32625674441003605
191	Y	N	0.3262042277292029
193	L	Y	0.3261032349560386
386	N	D	0.3260883244010312
265	L	N	0.3259387781037316
192	R	C	0.32582584319078045
549	V	G	0.3250720480808018
343	G	N	0.32500759641972393
141	D	F	0.3246190468977862
461	T	H	0.3240259142457901
614	W	K	0.3238573489154796
179	L	P	0.32385520077481017
623	W	A	0.3236979277982968
139	T	S	0.32360745595285834
207	K	P	0.32342065893142474
125	L	A	0.32332745002538643
492	E	Q	0.3233143676753364
126	C	I	0.3232457109462118
686	I	Q	0.32321005294689076
397	S	I	0.32302573281875935
243	S	T	0.3229618858384442
151	R	T	0.32222987766487726
673	F	E	0.32221379494919666
454	L	C	0.3218364405311126
452	L	A	0.3213851462700049
184f	N	I	0.3212505367935372
435	Y	I	0.3211271411014552
438	P	F	0.3211219455499239
449	I	Y	0.3210767473437752
477	D	G	0.32103051531033266
197	N	E	0.32100200237962045
319	T	F	0.3208369864825781
652	Q	F	0.3205942127683775
451	G	L	0.32043334318476346
43	P	S	0.320389634140864
669	L	I	0.3201134272531643
275	E	K	0.3200264056623442
83	E	P	0.3200136077187195
666	W	S	0.3196829114959847
217	Y	M	0.31965737640917447
694	G	N	0.31955146965840064
656	N	D	0.31947990714700825
654	E	F	0.3193191546773726
363	N	C	0.3193029236412044
308	R	M	0.31916058384417967
461	T	D	0.31911064264016675
490	K	F	0.3188908236452155
194	I	V	0.31868092111265667
405	S	A	0.3185680493973061
554	N	D	0.3182937436881925
491	I	R	0.31827295461344735
237	G	A	0.3179434070545777
688	I	P	0.3176892688057958
436	A	C	0.3176360766189595
82	Q	N	0.3174819840012872
616	N	A	0.317203994228786
530	M	K	0.31717207459600005
157	C	G	0.31706933691553685
327	R	C	0.3165766398551715
364	S	G	0.3165534031532918
78	D	F	0.3163137265258089
524	G	N	0.316015925274431
585	R	I	0.31595345471147895
325	D	Y	0.31591310569965625
82	Q	V	0.315533803354491
123	T	E	0.3152438922820719
647	E	G	0.31506435535284544
398	N	E	0.31481548094562484
234	N	D	0.31472970185446214
350	R	C	0.31472654464566896
184e	G	D	0.3143938725215102
354	G	P	0.31382705469497935
465	T	L	0.3137977559953582
629	L	F	0.3136835934636507
652	Q	D	0.3132851434682515
64	E	T	0.31296324771182693
435	Y	F	0.3128614893238035
402	V	T	0.31282338864578496
534	S	A	0.31255301631164256
48	A	T	0.3124263078214081
512	A	C	0.31226765132452367
407	S	A	0.3121982904475518
278	T	L	0.31195546267341895
682	I	E	0.31186268428965624
519	F	A	0.31171878498355066
[truncated: 11,401 more rows]
